# Supplementary material for: Cyclo­(-l-prolyl-l-valinyl-) from Burkholderia thailandensis MSMB43
Source: Acta Crystallogr Sect E Struct Rep Online. 2012 Oct 20;68(Pt 11):o3182–3. doi: 10.1107/S1600536812043000 (PMC3515274; doi:10.1107/S1600536812043000)
Supplement: Supplementary file 1 [file e-68-o3182-sup1.cif]

##############################################################################
#                                                                            #
# This CIF contains the data in a paper accepted for publication in          #
# Acta Crystallographica Section E. It conforms to the requirements of       #
# Notes for Authors for Acta Crystallographica Section E, and has been       #
# peer reviewed under the auspices of the IUCr Commission on Journals.       #
#                                                                            #
# Full details of the Crystallographic Information File format               #
# are given in the paper "The Crystallographic Information File (CIF):       #
# a New Standard Archive File for Crystallography" by S. R. Hall, F. H.      #
# Allen and I. D. Brown [Acta Cryst. (1991), A47, 655-685].                  #
#                                                                            #
# The current version of the core CIF dictionary is obtainable from          #
# ftp://ftp.iucr.org/pub/cif_core.dic.                                       #
#                                                                            #
# Software is freely available for graphical display of the structure(s)     #
# in this CIF. For information consult the CIF software page                 #
# http://www.iucr.org/resources/cif/software.                                #
#                                                                            #
# This file may be used for bona fide research purposes within the           #
# scientific community so long as proper attribution is given to the journal # 
# article from which it was obtained.                                        #
#                                                                            #
##############################################################################
data_global
_audit_creation_method
;
manual editing of the CIF file
created by SHELXTL Ver. 6.10
and processed with modiCIfer-03272007.
;
_journal_date_recd_electronic     2012-10-08
_journal_date_accepted     2012-10-15
_journal_name_full     'Acta Crystallographica, Section E'
_journal_year     2012
_journal_volume     68
_journal_issue     11
_journal_page_first     o3182
_journal_page_last     o3183
_journal_paper_category     QO
_journal_paper_doi     10.1107/S1600536812043000
_journal_coeditor_code     FF2084
loop_
    _publ_contact_author_name
    _publ_contact_author_address
    _publ_contact_author_email
    'Cheng Wang'
;
Department of Biological Sciences
University of Wisconsin -- Milwaukee
3209 North Maryland Avenue
Milwaukee, WI 53211, USA
;
 wang35@uwm.edu
    'Yi-Qiang Cheng'
;
Department of Biological Sciences
University of Wisconsin -- Milwaukee
3209 North Maryland Avenue
Milwaukee, WI 53211, USA
;
 ycheng@uwm.edu
_publ_contact_author_fax     '414-229-3926'
_publ_contact_author_phone     '414-229-4739'
_publ_section_title
;
Cyclo(-<i>L</i>-prolyl-<i>L</i>-valinyl-) from <i>Burkholderia thailandensis</i>
MSMB43
;
loop_
    _publ_author_name
    _publ_author_address
    'Liu, Xiang-Yang'
;
Department of Biological Sciences
Department of Chemistry and Biochemistry
University of Wisconsin--Milwaukee
PO Box 413
Milwaukee, WI 53201
USA
;
    'Wang, Cheng'
;
Department of Biological Sciences
Department of Chemistry and Biochemistry
University of Wisconsin--Milwaukee
PO Box 413
Milwaukee, WI 53201
USA
;
    'Cheng, Yi-Qiang'
;
Department of Biological Sciences
Department of Chemistry and Biochemistry
University of Wisconsin--Milwaukee
PO Box 413
Milwaukee, WI 53201
USA
;
_iucr_refine_instructions_details     ?
data_I
_chemical_name_systematic
;\
(3<i>S</i>,8a<i>S</i>)-3-Isopropylhexahydropyrrolo[1,2-<i>a</i>]pyrazine-1,4-
dione
;
_chemical_name_common     'cyclo(pro-val)'
_chemical_formula_moiety     'C10 H16 N2 O2'
_chemical_formula_sum     'C10 H16 N2 O2'
_chemical_formula_iupac     'C10 H16 N2 O2'
_chemical_formula_weight     196.25
_chemical_melting_point     ?
_symmetry_cell_setting     orthorhombic
_symmetry_space_group_name_H-M     'P 21 21 21'
_symmetry_space_group_name_Hall     'P 2ac 2ab '
loop_
    _symmetry_equiv_pos_as_xyz
    'x, y, z'
    'x+1/2, -y+1/2, -z'
    '-x, y+1/2, -z+1/2'
    '-x+1/2, -y, z+1/2'
_cell_length_a     5.62270(10)
_cell_length_b     10.2571(2)
_cell_length_c     34.2115(6)
_cell_angle_alpha     90.00
_cell_angle_beta     90.00
_cell_angle_gamma     90.00
_cell_volume     1973.07(6)
_cell_formula_units_Z     8
_cell_measurement_reflns_used     999
_cell_measurement_theta_min     2.58
_cell_measurement_theta_max     69.53
_cell_measurement_temperature     100(2)
_exptl_crystal_description     needle
_exptl_crystal_colour     colourless
_exptl_crystal_size_max     0.22
_exptl_crystal_size_mid     0.14
_exptl_crystal_size_min     0.10
_exptl_crystal_density_diffrn     1.321
_exptl_crystal_density_meas     ?
_exptl_crystal_density_method     'not measured'
_exptl_crystal_F_000     848
_exptl_absorpt_coefficient_mu     0.756
_exptl_absorpt_correction_type     multi-scan
_exptl_absorpt_process_details
;
(SADABS; Bruker, 2007)
;
_exptl_absorpt_correction_T_min     0.8514
_exptl_absorpt_correction_T_max     0.9283
_exptl_special_details     ?
_diffrn_ambient_temperature     100(2)
_diffrn_radiation_type     'Cu K\a'
_diffrn_radiation_wavelength     1.54178
_diffrn_radiation_source     'fine-focus sealed tube'
_diffrn_radiation_monochromator     graphite
_diffrn_measurement_device_type     'Bruker APEXII area-detector'
_diffrn_measurement_method     '0.50\% \w and 0.5 \% \f scans'
_diffrn_detector_area_resol_mean     ?
_diffrn_reflns_number     28285
_diffrn_reflns_av_R_equivalents     0.0448
_diffrn_reflns_av_sigmaI/netI     0.0244
_diffrn_reflns_theta_min     2.58
_diffrn_reflns_theta_max     69.53
_diffrn_reflns_theta_full     67.00
_diffrn_measured_fraction_theta_max     0.996
_diffrn_measured_fraction_theta_full     0.999
_diffrn_reflns_limit_h_min     -6
_diffrn_reflns_limit_h_max     6
_diffrn_reflns_limit_k_min     -12
_diffrn_reflns_limit_k_max     12
_diffrn_reflns_limit_l_min     -40
_diffrn_reflns_limit_l_max     41
_refine_special_details
;
Refinement of <i>F</i>^2^ against ALL reflections. The weighted <i>R</i>-factor
<i>wR</i> and goodness of fit <i>S</i> are based on <i>F</i>^2^, conventional
<i>R</i>-factors <i>R</i> are based on <i>F</i>, with <i>F</i> set to zero for
negative <i>F</i>^2^. The threshold expression of <i>F</i>^2^ >
\s(<i>F</i>^2^) is used only for calculating <i>R</i>-factors(gt) <i>etc</i>.
and is not relevant to the choice of reflections for refinement.
<i>R</i>-factors based on <i>F</i>^2^ are statistically about twice as large
as those based on <i>F</i>, and <i>R</i>- factors based on ALL data will be
even larger.
;
_reflns_number_total     3668
_reflns_number_gt     3354
_reflns_threshold_expression     I>2\s(I)
_refine_ls_structure_factor_coef     Fsqd
_refine_ls_matrix_type     full
_refine_ls_R_factor_all     0.0364
_refine_ls_R_factor_gt     0.0308
_refine_ls_wR_factor_gt     0.0722
_refine_ls_wR_factor_ref     0.0749
_refine_ls_goodness_of_fit_ref     1.022
_refine_ls_restrained_S_all     1.025
_refine_ls_number_reflns     3668
_refine_ls_number_parameters     271
_refine_ls_number_restraints     3
_refine_ls_hydrogen_treatment     mixed
_refine_ls_weighting_scheme     calc
_refine_ls_weighting_details
         'calc w=1/[\s^2^(Fo^2^)+(0.0411P)^2^+0.4380P] where P=(Fo^2^+2Fc^2^)/3'
_atom_sites_solution_hydrogens     geom
_atom_sites_solution_primary     direct
_atom_sites_solution_secondary     difmap
_refine_ls_shift/su_max     0.001
_refine_ls_shift/su_mean     0.000
_refine_diff_density_max     0.299
_refine_diff_density_min     -0.231
_refine_ls_extinction_method     none
_refine_ls_extinction_coef     ?
_refine_ls_abs_structure_details     'Flack (1983), 1481 Friedel pairs'
_refine_ls_abs_structure_Flack     0.05(17)
loop_
    _atom_type_symbol
    _atom_type_description
    _atom_type_scat_dispersion_real
    _atom_type_scat_dispersion_imag
    _atom_type_scat_source
    'C' 'C' 0.0181 0.0091
                         'International Tables Vol C Tables 4.2.6.8 and 6.1.1.4'
    'H' 'H' 0.0000 0.0000
                         'International Tables Vol C Tables 4.2.6.8 and 6.1.1.4'
    'N' 'N' 0.0311 0.0180
                         'International Tables Vol C Tables 4.2.6.8 and 6.1.1.4'
    'O' 'O' 0.0492 0.0322
                         'International Tables Vol C Tables 4.2.6.8 and 6.1.1.4'
_computing_data_collection     'APEX2 (Bruker, 2007)'
_computing_cell_refinement     'SAINT (Bruker, 2007)'
_computing_data_reduction     'SAINT (Bruker, 2007)'
_computing_structure_solution     'SHELXTL (Sheldrick, 2008)'
_computing_structure_refinement     'SHELXTL (Sheldrick, 2008)'
_computing_molecular_graphics
;<i>SHELXTL</i> (Sheldrick, 2008) and <i>OLEX2</i>
(Dolomanov <i>et al.</i>, 2009)
;
_computing_publication_material
;<i>SHELXTL</i> (Sheldrick, 2008) and <i>OLEX2</i>
(Dolomanov <i>et al.</i>, 2009)
;
loop_
    _atom_site_type_symbol
    _atom_site_label
    _atom_site_fract_x
    _atom_site_fract_y
    _atom_site_fract_z
    _atom_site_U_iso_or_equiv
    _atom_site_adp_type
    _atom_site_calc_flag
    _atom_site_refinement_flags
    _atom_site_occupancy
    _atom_site_symmetry_multiplicity
    _atom_site_disorder_assembly
    _atom_site_disorder_group
    O O1 -0.0686(2) 0.57786(10) 0.42809(3) 0.0185(2) Uani d . 1 1 . .
    O O2 0.6845(2) 0.29334(10) 0.46538(3) 0.0189(2) Uani d . 1 1 . .
    N N1 0.1607(2) 0.39828(12) 0.41718(4) 0.0158(3) Uani d . 1 1 . .
    H H1 0.120(3) 0.3984(17) 0.3926(6) 0.019 Uiso d . 1 1 . .
    N N2 0.4056(2) 0.44278(12) 0.48284(4) 0.0151(3) Uani d . 1 1 . .
    C C1 0.0698(3) 0.49203(15) 0.43957(4) 0.0154(3) Uani d . 1 1 . .
    C C2 0.1570(3) 0.48683(15) 0.48164(4) 0.0152(3) Uani d D 1 1 . .
    H H2 0.0559 0.4246 0.4968 0.018 Uiso calc R 1 1 . .
    C C3 0.1676(3) 0.61678(15) 0.50308(5) 0.0177(3) Uani d . 1 1 . .
    H H3A 0.0138 0.6373 0.5157 0.021 Uiso calc R 1 1 . .
    H H3B 0.2109 0.6886 0.4851 0.021 Uiso calc R 1 1 . .
    C C4 0.3622(3) 0.59338(16) 0.53340(4) 0.0179(3) Uani d . 1 1 . .
    H H4A 0.4259 0.6767 0.5436 0.021 Uiso calc R 1 1 . .
    H H4B 0.3025 0.5404 0.5555 0.021 Uiso calc R 1 1 . .
    C C5 0.5497(3) 0.51970(15) 0.51009(4) 0.0167(3) Uani d D 1 1 . .
    H H5A 0.6562 0.5804 0.4960 0.020 Uiso calc R 1 1 . .
    H H5B 0.6463 0.4628 0.5272 0.020 Uiso calc R 1 1 . .
    C C6 0.4837(3) 0.34091(14) 0.46205(4) 0.0155(3) Uani d . 1 1 . .
    C C7 0.2933(3) 0.28844(14) 0.43410(4) 0.0155(3) Uani d . 1 1 . .
    H H7 0.1787 0.2360 0.4500 0.019 Uiso calc R 1 1 . .
    C C8 0.3954(3) 0.19864(15) 0.40270(4) 0.0175(3) Uani d . 1 1 . .
    H H8 0.4958 0.1321 0.4163 0.021 Uiso calc R 1 1 . .
    C C9 0.1969(3) 0.12534(16) 0.38147(5) 0.0215(3) Uani d . 1 1 . .
    H H9A 0.1029 0.1870 0.3660 0.032 Uiso calc R 1 1 . .
    H H9B 0.0940 0.0825 0.4007 0.032 Uiso calc R 1 1 . .
    H H9C 0.2668 0.0596 0.3641 0.032 Uiso calc R 1 1 . .
    C C10 0.5556(3) 0.27055(17) 0.37385(5) 0.0218(3) Uani d . 1 1 . .
    H H10A 0.4603 0.3323 0.3586 0.033 Uiso calc R 1 1 . .
    H H10B 0.6305 0.2075 0.3562 0.033 Uiso calc R 1 1 . .
    H H10C 0.6790 0.3180 0.3882 0.033 Uiso calc R 1 1 . .
    O O1A 1.0544(2) 0.43773(11) 0.33589(3) 0.0214(2) Uani d . 1 1 . .
    O O2A 0.4323(2) 0.77776(12) 0.27683(3) 0.0320(3) Uani d . 1 1 A .
    N N1A 0.7596(2) 0.58471(13) 0.34599(4) 0.0186(3) Uani d . 1 1 . .
    H H1A 0.799(3) 0.5861(18) 0.3720(6) 0.022 Uiso d . 1 1 . .
    N N2A 0.6766(3) 0.60603(14) 0.26780(4) 0.0221(3) Uani d . 1 1 A .
    C C1A 0.8856(3) 0.50385(15) 0.32357(4) 0.0172(3) Uani d . 1 1 A .
    C C2A 0.8103(3) 0.49229(16) 0.28135(4) 0.0190(3) Uani d . 1 1 . .
    H H2A 0.7014 0.4155 0.2795 0.023 Uiso calc PR 0.715(5) 1 A 1
    H H2B 0.7274 0.4081 0.2756 0.023 Uiso d PR 0.285(5) 1 A 2
    C C3A 1.0062(5) 0.4726(3) 0.25090(7) 0.0201(8) Uani d PD 0.715(5) 1 A 1
    H H3C 0.9797 0.3906 0.2363 0.024 Uiso calc PR 0.715(5) 1 A 1
    H H3D 1.1637 0.4680 0.2638 0.024 Uiso calc PR 0.715(5) 1 A 1
    C C4A 0.9952(6) 0.5904(3) 0.22307(7) 0.0283(7) Uani d PD 0.715(5) 1 A 1
    H H4C 1.0389 0.5656 0.1960 0.034 Uiso calc PR 0.715(5) 1 A 1
    H H4D 1.1001 0.6619 0.2320 0.034 Uiso calc PR 0.715(5) 1 A 1
    C C3B 1.0460(10) 0.5041(11) 0.25504(12) 0.0201(8) Uani d PD 0.285(5) 1 A 2
    H H3E 1.1567 0.5726 0.2642 0.024 Uiso calc PR 0.285(5) 1 A 2
    H H3F 1.1306 0.4201 0.2518 0.024 Uiso calc PR 0.285(5) 1 A 2
    C C4B 0.9032(14) 0.5445(9) 0.21869(9) 0.0283(7) Uani d PD 0.285(5) 1 A 2
    H H4E 1.0131 0.5846 0.1996 0.034 Uiso calc PR 0.285(5) 1 A 2
    H H4F 0.8355 0.4652 0.2065 0.034 Uiso calc PR 0.285(5) 1 A 2
    C C5A 0.7235(3) 0.62958(18) 0.22612(5) 0.0281(4) Uani d . 1 1 . .
    H H5C 0.6982 0.7222 0.2191 0.034 Uiso calc PR 0.715(5) 1 A 1
    H H5D 0.6228 0.5738 0.2093 0.034 Uiso calc PR 0.715(5) 1 A 1
    H H5E 0.7743 0.7210 0.2220 0.034 Uiso d PR 0.285(5) 1 A 2
    H H5F 0.5790 0.6131 0.2104 0.034 Uiso d PR 0.285(5) 1 A 2
    C C6A 0.5464(3) 0.68536(16) 0.28998(5) 0.0218(4) Uani d . 1 1 . .
    C C7A 0.5431(3) 0.65377(15) 0.33383(4) 0.0187(3) Uani d . 1 1 A .
    H H7A 0.4041 0.5954 0.3390 0.022 Uiso calc R 1 1 . .
    C C8A 0.5085(3) 0.77939(15) 0.35758(4) 0.0189(3) Uani d . 1 1 . .
    H H8A 0.3758 0.8289 0.3450 0.023 Uiso calc R 1 1 A .
    C C9A 0.4322(3) 0.75127(17) 0.39963(5) 0.0234(4) Uani d . 1 1 A .
    H H9D 0.5601 0.7050 0.4133 0.035 Uiso calc R 1 1 . .
    H H9E 0.2885 0.6972 0.3995 0.035 Uiso calc R 1 1 . .
    H H9F 0.3990 0.8336 0.4131 0.035 Uiso calc R 1 1 . .
    C C10A 0.7283(3) 0.86638(17) 0.35596(5) 0.0262(4) Uani d . 1 1 A .
    H H10D 0.6927 0.9504 0.3683 0.039 Uiso calc R 1 1 . .
    H H10E 0.7740 0.8805 0.3286 0.039 Uiso calc R 1 1 . .
    H H10F 0.8595 0.8241 0.3699 0.039 Uiso calc R 1 1 . .
loop_
    _atom_site_aniso_label
    _atom_site_aniso_U_11
    _atom_site_aniso_U_22
    _atom_site_aniso_U_33
    _atom_site_aniso_U_12
    _atom_site_aniso_U_13
    _atom_site_aniso_U_23
    O1 0.0189(5) 0.0192(5) 0.0175(5) 0.0049(5) -0.0028(5) -0.0005(4)
    O2 0.0154(5) 0.0211(5) 0.0203(5) 0.0032(5) -0.0027(5) -0.0004(5)
    N1 0.0175(7) 0.0179(6) 0.0119(6) 0.0029(6) -0.0035(5) 0.0006(5)
    N2 0.0145(6) 0.0170(6) 0.0138(6) 0.0008(5) -0.0021(5) -0.0011(5)
    C1 0.0140(7) 0.0174(7) 0.0148(7) -0.0030(7) -0.0006(6) 0.0004(6)
    C2 0.0138(7) 0.0172(7) 0.0147(7) 0.0002(6) 0.0006(6) 0.0001(6)
    C3 0.0151(7) 0.0201(7) 0.0178(7) 0.0007(6) -0.0001(6) -0.0028(6)
    C4 0.0160(8) 0.0216(7) 0.0161(7) -0.0018(7) -0.0014(6) -0.0019(6)
    C5 0.0162(7) 0.0184(7) 0.0155(7) -0.0020(7) -0.0034(6) 0.0001(6)
    C6 0.0173(8) 0.0152(7) 0.0139(7) -0.0016(6) -0.0007(6) 0.0036(6)
    C7 0.0169(8) 0.0145(7) 0.0151(7) 0.0005(6) -0.0001(6) 0.0025(6)
    C8 0.0189(8) 0.0167(7) 0.0169(7) 0.0023(6) -0.0022(6) -0.0004(6)
    C9 0.0243(8) 0.0211(8) 0.0190(8) -0.0011(7) 0.0001(7) -0.0048(7)
    C10 0.0191(8) 0.0266(8) 0.0198(8) 0.0015(7) 0.0021(7) -0.0020(7)
    O1A 0.0228(6) 0.0242(6) 0.0173(5) 0.0066(5) -0.0020(5) 0.0014(5)
    O2A 0.0418(7) 0.0346(7) 0.0197(6) 0.0179(6) -0.0074(6) 0.0000(5)
    N1A 0.0206(7) 0.0212(7) 0.0139(6) 0.0020(6) -0.0046(5) -0.0001(6)
    N2A 0.0271(7) 0.0247(7) 0.0146(6) 0.0064(6) -0.0050(6) -0.0003(5)
    C1A 0.0181(8) 0.0158(7) 0.0177(7) -0.0024(6) -0.0013(6) 0.0010(6)
    C2A 0.0209(8) 0.0191(7) 0.0169(8) 0.0005(7) -0.0020(7) 0.0001(7)
    C3A 0.0151(12) 0.0287(18) 0.0164(9) -0.0045(11) -0.0045(9) -0.0028(9)
    C4A 0.0290(18) 0.0287(16) 0.0271(11) 0.0011(12) 0.0122(11) 0.0109(11)
    C3B 0.0151(12) 0.0287(18) 0.0164(9) -0.0045(11) -0.0045(9) -0.0028(9)
    C4B 0.0290(18) 0.0287(16) 0.0271(11) 0.0011(12) 0.0122(11) 0.0109(11)
    C5A 0.0412(11) 0.0307(9) 0.0124(8) 0.0064(8) -0.0042(7) 0.0000(7)
    C6A 0.0223(9) 0.0243(8) 0.0187(8) 0.0034(8) -0.0070(7) -0.0028(7)
    C7A 0.0174(8) 0.0204(8) 0.0182(7) 0.0004(6) -0.0025(7) 0.0026(6)
    C8A 0.0191(8) 0.0210(8) 0.0166(7) 0.0030(7) -0.0003(6) 0.0006(6)
    C9A 0.0219(8) 0.0287(9) 0.0197(8) 0.0035(7) 0.0021(7) 0.0002(7)
    C10A 0.0331(10) 0.0219(8) 0.0236(8) -0.0068(8) 0.0048(8) -0.0012(7)
_geom_special_details
;
All e.s.d.'s (except the e.s.d. in the dihedral angle between two l.s. planes)
are estimated using the full covariance matrix. The cell e.s.d.'s are taken
into account individually in the estimation of e.s.d.'s in distances, angles
and torsion angles; correlations between e.s.d.'s in cell parameters are only
used when they are defined by crystal symmetry. An approximate (isotropic)
treatment of cell e.s.d.'s is used for estimating e.s.d.'s involving l.s.
planes.
;
loop_
    _geom_bond_atom_site_label_1
    _geom_bond_atom_site_label_2
    _geom_bond_site_symmetry_2
    _geom_bond_distance
    _geom_bond_publ_flag
    O1 C1 . 1.2390(19) ?
    O2 C6 . 1.2354(19) ?
    N1 C1 . 1.331(2) ?
    N1 C7 . 1.4698(19) ?
    N1 H1 . 0.872(19) ?
    N2 C6 . 1.3381(19) ?
    N2 C5 . 1.4656(19) ?
    N2 C2 . 1.469(2) ?
    C1 C2 . 1.521(2) ?
    C2 C3 . 1.523(2) ?
    C2 H2 . 1.0000 ?
    C3 C4 . 1.527(2) ?
    C3 H3A . 0.9900 ?
    C3 H3B . 0.9900 ?
    C4 C5 . 1.523(2) ?
    C4 H4A . 0.9900 ?
    C4 H4B . 0.9900 ?
    C5 H5A . 0.9900 ?
    C5 H5B . 0.9900 ?
    C6 C7 . 1.533(2) ?
    C7 C8 . 1.527(2) ?
    C7 H7 . 1.0000 ?
    C8 C10 . 1.526(2) ?
    C8 C9 . 1.529(2) ?
    C8 H8 . 1.0000 ?
    C9 H9A . 0.9800 ?
    C9 H9B . 0.9800 ?
    C9 H9C . 0.9800 ?
    C10 H10A . 0.9800 ?
    C10 H10B . 0.9800 ?
    C10 H10C . 0.9800 ?
    O1A C1A . 1.2402(19) ?
    O2A C6A . 1.230(2) ?
    N1A C1A . 1.333(2) ?
    N1A C7A . 1.469(2) ?
    N1A H1A . 0.916(19) ?
    N2A C6A . 1.332(2) ?
    N2A C2A . 1.463(2) ?
    N2A C5A . 1.470(2) ?
    C1A C2A . 1.510(2) ?
    C2A C3A . 1.530(3) ?
    C2A C3B . 1.607(4) ?
    C2A H2A . 1.0000 ?
    C2A H2B . 1.0000 ?
    C3A C4A . 1.539(3) ?
    C3A H3C . 0.9900 ?
    C3A H3D . 0.9900 ?
    C4A C5A . 1.583(4) ?
    C4A H4C . 0.9900 ?
    C4A H4D . 0.9900 ?
    C3B C4B . 1.537(3) ?
    C3B H3E . 0.9900 ?
    C3B H3F . 0.9900 ?
    C4B C5A . 1.359(7) ?
    C4B H4E . 0.9900 ?
    C4B H4F . 0.9900 ?
    C5A H5C . 0.9900 ?
    C5A H5D . 0.9900 ?
    C5A H5E . 0.9900 ?
    C5A H5F . 0.9900 ?
    C6A C7A . 1.535(2) ?
    C7A C8A . 1.536(2) ?
    C7A H7A . 1.0000 ?
    C8A C10A . 1.525(2) ?
    C8A C9A . 1.528(2) ?
    C8A H8A . 1.0000 ?
    C9A H9D . 0.9800 ?
    C9A H9E . 0.9800 ?
    C9A H9F . 0.9800 ?
    C10A H10D . 0.9800 ?
    C10A H10E . 0.9800 ?
    C10A H10F . 0.9800 ?
loop_
    _geom_angle_atom_site_label_1
    _geom_angle_atom_site_label_2
    _geom_angle_atom_site_label_3
    _geom_angle_site_symmetry_1
    _geom_angle_site_symmetry_3
    _geom_angle
    _geom_angle_publ_flag
    C1 N1 C7 . . 121.45(13) ?
    C1 N1 H1 . . 116.9(12) ?
    C7 N1 H1 . . 121.0(12) ?
    C6 N2 C5 . . 125.23(13) ?
    C6 N2 C2 . . 122.52(13) ?
    C5 N2 C2 . . 112.22(12) ?
    O1 C1 N1 . . 124.88(14) ?
    O1 C1 C2 . . 121.83(13) ?
    N1 C1 C2 . . 113.28(13) ?
    N2 C2 C1 . . 110.11(12) ?
    N2 C2 C3 . . 102.62(12) ?
    C1 C2 C3 . . 115.95(13) ?
    N2 C2 H2 . . 109.3 ?
    C1 C2 H2 . . 109.3 ?
    C3 C2 H2 . . 109.3 ?
    C2 C3 C4 . . 102.58(13) ?
    C2 C3 H3A . . 111.3 ?
    C4 C3 H3A . . 111.3 ?
    C2 C3 H3B . . 111.3 ?
    C4 C3 H3B . . 111.3 ?
    H3A C3 H3B . . 109.2 ?
    C5 C4 C3 . . 102.61(12) ?
    C5 C4 H4A . . 111.2 ?
    C3 C4 H4A . . 111.2 ?
    C5 C4 H4B . . 111.2 ?
    C3 C4 H4B . . 111.2 ?
    H4A C4 H4B . . 109.2 ?
    N2 C5 C4 . . 102.57(12) ?
    N2 C5 H5A . . 111.3 ?
    C4 C5 H5A . . 111.3 ?
    N2 C5 H5B . . 111.3 ?
    C4 C5 H5B . . 111.3 ?
    H5A C5 H5B . . 109.2 ?
    O2 C6 N2 . . 124.02(14) ?
    O2 C6 C7 . . 123.85(14) ?
    N2 C6 C7 . . 112.11(13) ?
    N1 C7 C8 . . 112.07(12) ?
    N1 C7 C6 . . 109.31(12) ?
    C8 C7 C6 . . 112.84(13) ?
    N1 C7 H7 . . 107.5 ?
    C8 C7 H7 . . 107.5 ?
    C6 C7 H7 . . 107.5 ?
    C10 C8 C7 . . 112.67(13) ?
    C10 C8 C9 . . 111.19(13) ?
    C7 C8 C9 . . 110.87(13) ?
    C10 C8 H8 . . 107.3 ?
    C7 C8 H8 . . 107.3 ?
    C9 C8 H8 . . 107.3 ?
    C8 C9 H9A . . 109.5 ?
    C8 C9 H9B . . 109.5 ?
    H9A C9 H9B . . 109.5 ?
    C8 C9 H9C . . 109.5 ?
    H9A C9 H9C . . 109.5 ?
    H9B C9 H9C . . 109.5 ?
    C8 C10 H10A . . 109.5 ?
    C8 C10 H10B . . 109.5 ?
    H10A C10 H10B . . 109.5 ?
    C8 C10 H10C . . 109.5 ?
    H10A C10 H10C . . 109.5 ?
    H10B C10 H10C . . 109.5 ?
    C1A N1A C7A . . 125.26(13) ?
    C1A N1A H1A . . 116.0(12) ?
    C7A N1A H1A . . 118.0(12) ?
    C6A N2A C2A . . 126.07(13) ?
    C6A N2A C5A . . 123.44(14) ?
    C2A N2A C5A . . 110.25(13) ?
    O1A C1A N1A . . 123.44(14) ?
    O1A C1A C2A . . 119.79(14) ?
    N1A C1A C2A . . 116.76(13) ?
    N2A C2A C1A . . 112.62(13) ?
    N2A C2A C3A . . 105.04(15) ?
    C1A C2A C3A . . 117.37(17) ?
    N2A C2A C3B . . 100.7(3) ?
    C1A C2A C3B . . 107.4(3) ?
    C3A C2A C3B . . 15.0(4) ?
    N2A C2A H2A . . 107.1 ?
    C1A C2A H2A . . 107.1 ?
    C3A C2A H2A . . 107.1 ?
    N2A C2A H2B . . 112.8 ?
    C1A C2A H2B . . 112.7 ?
    C3B C2A H2B . . 109.8 ?
    C2A C3A C4A . . 106.77(18) ?
    C2A C3A H3C . . 110.4 ?
    C4A C3A H3C . . 110.4 ?
    C2A C3A H3D . . 110.4 ?
    C4A C3A H3D . . 110.4 ?
    H3C C3A H3D . . 108.6 ?
    C3A C4A C5A . . 101.4(2) ?
    C3A C4A H4C . . 111.5 ?
    C5A C4A H4C . . 111.5 ?
    C3A C4A H4D . . 111.5 ?
    C5A C4A H4D . . 111.5 ?
    H4C C4A H4D . . 109.3 ?
    C4B C3B C2A . . 92.4(3) ?
    C4B C3B H3E . . 113.2 ?
    C2A C3B H3E . . 113.2 ?
    C4B C3B H3F . . 113.2 ?
    C2A C3B H3F . . 113.2 ?
    H3E C3B H3F . . 110.6 ?
    C5A C4B C3B . . 114.2(4) ?
    C5A C4B H4E . . 108.7 ?
    C3B C4B H4E . . 108.7 ?
    C5A C4B H4F . . 108.7 ?
    C3B C4B H4F . . 108.7 ?
    H4E C4B H4F . . 107.6 ?
    C4B C5A N2A . . 102.1(2) ?
    N2A C5A C4A . . 101.27(15) ?
    N2A C5A H5C . . 111.5 ?
    C4A C5A H5C . . 111.5 ?
    N2A C5A H5D . . 111.5 ?
    C4A C5A H5D . . 111.5 ?
    H5C C5A H5D . . 109.3 ?
    C4B C5A H5E . . 111.5 ?
    N2A C5A H5E . . 110.3 ?
    C4B C5A H5F . . 113.5 ?
    N2A C5A H5F . . 110.7 ?
    H5E C5A H5F . . 108.7 ?
    O2A C6A N2A . . 123.30(15) ?
    O2A C6A C7A . . 120.94(14) ?
    N2A C6A C7A . . 115.76(14) ?
    N1A C7A C6A . . 111.64(13) ?
    N1A C7A C8A . . 111.08(13) ?
    C6A C7A C8A . . 109.98(13) ?
    N1A C7A H7A . . 108.0 ?
    C6A C7A H7A . . 108.0 ?
    C8A C7A H7A . . 108.0 ?
    C10A C8A C9A . . 111.84(14) ?
    C10A C8A C7A . . 111.64(13) ?
    C9A C8A C7A . . 112.04(13) ?
    C10A C8A H8A . . 107.0 ?
    C9A C8A H8A . . 107.0 ?
    C7A C8A H8A . . 107.0 ?
    C8A C9A H9D . . 109.5 ?
    C8A C9A H9E . . 109.5 ?
    H9D C9A H9E . . 109.5 ?
    C8A C9A H9F . . 109.5 ?
    H9D C9A H9F . . 109.5 ?
    H9E C9A H9F . . 109.5 ?
    C8A C10A H10D . . 109.5 ?
    C8A C10A H10E . . 109.5 ?
    H10D C10A H10E . . 109.5 ?
    C8A C10A H10F . . 109.5 ?
    H10D C10A H10F . . 109.5 ?
    H10E C10A H10F . . 109.5 ?
loop_
    _geom_torsion_atom_site_label_1
    _geom_torsion_atom_site_label_2
    _geom_torsion_atom_site_label_3
    _geom_torsion_atom_site_label_4
    _geom_torsion_site_symmetry_1
    _geom_torsion_site_symmetry_2
    _geom_torsion_site_symmetry_3
    _geom_torsion_site_symmetry_4
    _geom_torsion
    _geom_torsion_publ_flag
    C7 N1 C1 O1 . . . . -170.29(14) ?
    C7 N1 C1 C2 . . . . 11.1(2) ?
    C6 N2 C2 C1 . . . . -45.57(18) ?
    C5 N2 C2 C1 . . . . 136.54(13) ?
    C6 N2 C2 C3 . . . . -169.60(13) ?
    C5 N2 C2 C3 . . . . 12.51(15) ?
    O1 C1 C2 N2 . . . . -143.76(14) ?
    N1 C1 C2 N2 . . . . 34.95(18) ?
    O1 C1 C2 C3 . . . . -27.8(2) ?
    N1 C1 C2 C3 . . . . 150.87(14) ?
    N2 C2 C3 C4 . . . . -33.24(14) ?
    C1 C2 C3 C4 . . . . -153.30(13) ?
    C2 C3 C4 C5 . . . . 42.04(15) ?
    C6 N2 C5 C4 . . . . -164.35(13) ?
    C2 N2 C5 C4 . . . . 13.47(16) ?
    C3 C4 C5 N2 . . . . -33.83(15) ?
    C5 N2 C6 O2 . . . . 5.3(2) ?
    C2 N2 C6 O2 . . . . -172.35(14) ?
    C5 N2 C6 C7 . . . . -175.76(13) ?
    C2 N2 C6 C7 . . . . 6.64(19) ?
    C1 N1 C7 C8 . . . . -175.93(14) ?
    C1 N1 C7 C6 . . . . -50.06(19) ?
    O2 C6 C7 N1 . . . . -142.09(14) ?
    N2 C6 C7 N1 . . . . 38.92(17) ?
    O2 C6 C7 C8 . . . . -16.7(2) ?
    N2 C6 C7 C8 . . . . 164.34(13) ?
    N1 C7 C8 C10 . . . . 56.61(17) ?
    C6 C7 C8 C10 . . . . -67.31(17) ?
    N1 C7 C8 C9 . . . . -68.72(16) ?
    C6 C7 C8 C9 . . . . 167.36(13) ?
    C7A N1A C1A O1A . . . . -172.92(14) ?
    C7A N1A C1A C2A . . . . 5.6(2) ?
    C6A N2A C2A C1A . . . . -26.9(2) ?
    C5A N2A C2A C1A . . . . 147.63(14) ?
    C6A N2A C2A C3A . . . . -155.8(2) ?
    C5A N2A C2A C3A . . . . 18.7(2) ?
    C6A N2A C2A C3B . . . . -141.0(4) ?
    C5A N2A C2A C3B . . . . 33.5(4) ?
    O1A C1A C2A N2A . . . . -158.55(15) ?
    N1A C1A C2A N2A . . . . 22.8(2) ?
    O1A C1A C2A C3A . . . . -36.4(2) ?
    N1A C1A C2A C3A . . . . 145.00(17) ?
    O1A C1A C2A C3B . . . . -48.6(4) ?
    N1A C1A C2A C3B . . . . 132.8(4) ?
    N2A C2A C3A C4A . . . . 7.3(3) ?
    C1A C2A C3A C4A . . . . -118.7(3) ?
    C2A C3A C4A C5A . . . . -27.8(3) ?
    N2A C2A C3B C4B . . . . -40.4(7) ?
    C1A C2A C3B C4B . . . . -158.4(5) ?
    C2A C3B C4B C5A . . . . 41.1(9) ?
    C3B C4B C5A N2A . . . . -23.0(8) ?
    C6A N2A C5A C4B . . . . 166.1(4) ?
    C2A N2A C5A C4B . . . . -8.6(5) ?
    C6A N2A C5A C4A . . . . 138.76(19) ?
    C2A N2A C5A C4A . . . . -35.9(2) ?
    C3A C4A C5A N2A . . . . 37.7(3) ?
    C2A N2A C6A O2A . . . . -177.98(16) ?
    C5A N2A C6A O2A . . . . 8.2(3) ?
    C2A N2A C6A C7A . . . . 1.2(2) ?
    C5A N2A C6A C7A . . . . -172.63(15) ?
    C1A N1A C7A C6A . . . . -31.1(2) ?
    C1A N1A C7A C8A . . . . -154.21(15) ?
    O2A C6A C7A N1A . . . . -154.28(15) ?
    N2A C6A C7A N1A . . . . 26.5(2) ?
    O2A C6A C7A C8A . . . . -30.5(2) ?
    N2A C6A C7A C8A . . . . 150.31(15) ?
    N1A C7A C8A C10A . . . . 53.83(17) ?
    C6A C7A C8A C10A . . . . -70.28(17) ?
    N1A C7A C8A C9A . . . . -72.51(17) ?
    C6A C7A C8A C9A . . . . 163.39(14) ?
loop_
    _geom_hbond_atom_site_label_D
    _geom_hbond_atom_site_label_H
    _geom_hbond_atom_site_label_A
    _geom_hbond_site_symmetry_A
    _geom_hbond_distance_DH
    _geom_hbond_distance_HA
    _geom_hbond_distance_DA
    _geom_hbond_angle_DHA
    N1 H1 O1A 1_455 0.872(19) 2.016(19) 2.8734(17) 167.7(17)
    N1A H1A O1 1_655 0.916(19) 2.06(2) 2.9710(17) 172.3(17)
