# Supplementary material for: Cyclo­(-l-prolyl-l-valinyl-) from Burkholderia thailandensis MSMB43
Source: Acta Crystallogr Sect E Struct Rep Online. 2012 Oct 20;68(Pt 11):o3182–3. doi: 10.1107/S1600536812043000 (PMC3515274; doi:10.1107/S1600536812043000)
Supplement: Supplementary file 3 [file e-68-o3182-Isup3.hkl]

# 
# h,k,l, Fc-squared, Fo-squared, sigma(Fo-squared) and status flag 
# 
data_I
_shelx_title ' CHENG07 IN P2(1)2(1)2(1)' 
_shelx_refln_list_code          4 
_shelx_F_calc_maximum      163.96 
_exptl_crystal_F_000       848.00 
_reflns_d_resolution_high  0.8229 
 
loop_ 
 _symmetry_equiv_pos_as_xyz 
 'x, y, z' 
 'x+1/2, -y+1/2, -z' 
 '-x, y+1/2, -z+1/2' 
 '-x+1/2, -y, z+1/2' 
 
_cell_length_a     5.6227 
_cell_length_b    10.2571 
_cell_length_c    34.2115 
_cell_angle_alpha  90.000 
_cell_angle_beta   90.000 
_cell_angle_gamma  90.000 
 
_shelx_F_squared_multiplier     1.000 
 
loop_ 
 _refln_index_h 
 _refln_index_k 
 _refln_index_l 
 _refln_F_squared_calc 
 _refln_F_squared_meas 
 _refln_F_squared_sigma 
 _refln_observed_status 
   2   0   0     2145.01     2202.12     29.11 o 
   4   0   0       40.62       32.66      6.39 o 
   1   1   0      657.91      611.39      7.98 o 
   2   1   0     1548.39     1559.22     15.44 o 
   3   1   0      461.86      502.30      7.16 o 
   4   1   0       57.06       57.03      5.05 o 
   5   1   0      237.24      249.30      7.13 o 
   6   1   0        3.41      -14.18     15.99 o 
   0   2   0     1674.97     1453.41     21.14 o 
   1   2   0       20.11       27.16      2.91 o 
   2   2   0       51.42       55.18      3.31 o 
   3   2   0       50.36       49.98      3.26 o 
   4   2   0      354.03      375.42      8.37 o 
   5   2   0      148.16      149.58      6.22 o 
   6   2   0        2.72        6.38      7.37 o 
   1   3   0      526.30      553.29      8.53 o 
   2   3   0        3.91        5.49      3.31 o 
   3   3   0      824.71      781.08     10.48 o 
   4   3   0        6.63        7.01      3.97 o 
   5   3   0      158.51      153.60      5.91 o 
   6   3   0       19.66       29.61      6.33 o 
   0   4   0       21.03       31.71      5.17 o 
   1   4   0      732.84      729.28     10.60 o 
   2   4   0     2747.43     2776.58     25.49 o 
   3   4   0      185.19      190.63      6.80 o 
   4   4   0      200.66      189.86      6.18 o 
   5   4   0      806.34      764.18     10.91 o 
   6   4   0      159.73      158.01      7.54 o 
   1   5   0      353.13      363.58      7.73 o 
   2   5   0     1776.83     1728.21     18.28 o 
   3   5   0     1226.78     1246.14     18.84 o 
   4   5   0      606.96      594.31      9.17 o 
   5   5   0      155.10      128.34      5.64 o 
   6   5   0      248.79      265.54      9.83 o 
   0   6   0      708.97      624.69     17.24 o 
   1   6   0      125.60      140.00      6.33 o 
   2   6   0       36.07       41.57      4.81 o 
   3   6   0      152.03      152.02      8.75 o 
   4   6   0       33.50       26.12      4.68 o 
   5   6   0        3.41        8.41      4.31 o 
   1   7   0       68.61       73.34      5.44 o 
   2   7   0      345.21      346.78      8.46 o 
   3   7   0       31.82       35.61      4.72 o 
   4   7   0      556.43      537.04      9.17 o 
   5   7   0       45.68       51.28      5.16 o 
   0   8   0      236.88      234.77      9.28 o 
   1   8   0      821.40      770.56     10.03 o 
   2   8   0      415.26      424.01      9.13 o 
   3   8   0      297.64      288.24      8.22 o 
   4   8   0        1.42        4.57      4.96 o 
   5   8   0      200.10      200.54      8.78 o 
   1   9   0       85.12       97.46      5.58 o 
   2   9   0        8.08        4.32      5.61 o 
   3   9   0       63.75       70.38      6.54 o 
   4   9   0       16.97       18.04      5.09 o 
   0  10   0     1224.42     1212.13     19.10 o 
   1  10   0       11.23        7.92      4.79 o 
   2  10   0      373.15      400.08     10.34 o 
   3  10   0       17.03       18.45      5.62 o 
   4  10   0      144.04      153.75      8.84 o 
   1  11   0       31.76       25.74      6.25 o 
   2  11   0       22.34       32.37      5.05 o 
   3  11   0       13.52       10.35      3.91 o 
   0  12   0       27.08       18.98      6.25 o 
   1  12   0      704.17      729.74     12.15 o 
   1   0   1      412.68      374.33      5.48 o 
   2   0   1      622.62      579.99      8.15 o 
   3   0   1       65.16       67.20      3.59 o 
   4   0   1      729.85      749.70     11.69 o 
   5   0   1        7.09        8.44      5.46 o 
  -6   1   1       83.86      102.06     18.45 o 
  -5   1   1       43.06       53.61      5.11 o 
  -4   1   1      179.33      175.74      6.97 o 
  -3   1   1      499.95      497.30      7.37 o 
  -2   1   1      777.06      815.76      9.87 o 
  -1   1   1     5837.28     5325.66     45.75 o 
   0   1   1      839.40      793.18      9.25 o 
   1   1   1     5817.42     5310.85     45.51 o 
   2   1   1      775.89      806.95     10.94 o 
   3   1   1      502.56      506.55      7.14 o 
   4   1   1      178.91      166.45      6.53 o 
   5   1   1       43.49       43.68      5.91 o 
   6   1   1       84.69       74.74     11.81 o 
  -6   2   1       38.77       27.24      8.32 o 
  -5   2   1      446.87      457.43      8.87 o 
  -4   2   1      131.47      121.59      5.98 o 
  -3   2   1     1266.64     1321.81     12.17 o 
  -2   2   1      351.15      360.53      6.16 o 
  -1   2   1    26881.52    26280.66    219.20 o 
   0   2   1     2524.73     2306.64     22.35 o 
   1   2   1    26842.43    26198.36    246.45 o 
   2   2   1      345.51      336.44      9.45 o 
   3   2   1     1265.61     1326.14     13.33 o 
   4   2   1      131.04      129.73      6.16 o 
   5   2   1      444.32      444.30     10.06 o 
   6   2   1       38.44       37.29      7.88 o 
  -6   3   1        0.18       -4.45      5.86 o 
  -5   3   1      395.23      383.69      8.46 o 
  -4   3   1       15.73       25.12      4.73 o 
  -3   3   1      373.24      374.61      8.41 o 
  -2   3   1     3054.32     3248.54     26.93 o 
  -1   3   1     9507.35     9585.46     74.51 o 
   0   3   1      906.62      899.97     11.32 o 
   1   3   1     9512.15     9579.76     87.52 o 
   2   3   1     3053.90     3212.44     27.93 o 
   3   3   1      372.19      374.86      7.32 o 
   4   3   1       16.06       20.41      4.41 o 
   5   3   1      396.47      385.34      8.28 o 
   6   3   1        0.16       -0.99      5.87 o 
  -6   4   1        4.83       -1.19      5.42 o 
  -5   4   1       92.23       97.33      5.17 o 
  -4   4   1      421.16      411.67      7.20 o 
  -3   4   1      777.19      794.33     11.08 o 
  -2   4   1      211.85      209.96      5.46 o 
  -1   4   1     2192.72     2226.46     22.74 o 
   0   4   1      168.67      180.32      5.06 o 
   1   4   1     2185.70     2179.77     20.13 o 
   2   4   1      211.98      206.06      5.63 o 
   3   4   1      779.31      780.32     13.59 o 
   4   4   1      421.61      410.93      7.28 o 
   5   4   1       92.02      100.66      5.50 o 
   6   4   1        4.72       -1.26      5.72 o 
  -6   5   1       64.25       71.95      5.18 o 
  -5   5   1      408.81      401.30      8.14 o 
  -4   5   1      822.28      810.73     10.53 o 
  -3   5   1       16.37       17.28      5.32 o 
  -2   5   1      125.81      139.89      5.58 o 
  -1   5   1      379.79      381.08      7.84 o 
   0   5   1      137.99      151.11      5.19 o 
   1   5   1      376.70      385.68      8.05 o 
   2   5   1      126.50      132.68      5.56 o 
   3   5   1       16.19        3.66      5.56 o 
   4   5   1      823.36      774.97     10.31 o 
   5   5   1      404.44      401.86      8.64 o 
   6   5   1       64.86       77.44      7.00 o 
  -5   6   1       46.57       37.76      4.49 o 
  -4   6   1      425.83      423.12      9.13 o 
  -3   6   1      284.39      283.64      7.01 o 
  -2   6   1      433.04      407.39      8.38 o 
  -1   6   1      213.32      238.18      6.68 o 
   0   6   1     2145.47     2188.44     21.75 o 
   1   6   1      211.83      229.39      6.80 o 
   2   6   1      432.01      434.81      9.12 o 
   3   6   1      287.61      275.37      7.73 o 
   4   6   1      428.03      413.61      8.32 o 
   5   6   1       47.29       45.36      4.92 o 
  -5   7   1      155.92      161.63      5.85 o 
  -4   7   1       58.17       63.27      4.95 o 
  -3   7   1     1853.68     1814.17     18.13 o 
  -2   7   1      347.54      359.05      7.81 o 
  -1   7   1      249.48      228.98      7.80 o 
   0   7   1      853.74      852.08     11.51 o 
   1   7   1      246.83      220.18      6.74 o 
   2   7   1      346.95      351.36      8.26 o 
   3   7   1     1856.71     1784.02     23.07 o 
   4   7   1       57.08       46.97      4.73 o 
   5   7   1      153.78      159.34      6.68 o 
  -5   8   1        3.60        3.70      5.32 o 
  -4   8   1       11.08        4.79      4.99 o 
  -3   8   1      411.47      394.38     10.97 o 
  -2   8   1      694.51      689.84     10.85 o 
  -1   8   1       17.31       18.57      3.87 o 
   0   8   1        0.00        2.51      4.06 o 
   1   8   1       16.40       11.54      4.11 o 
   2   8   1      696.44      701.77     11.13 o 
   3   8   1      409.65      391.24     12.47 o 
   4   8   1       11.58        2.66      6.67 o 
   5   8   1        3.51        1.25      5.47 o 
  -4   9   1        1.80       -3.34      4.71 o 
  -3   9   1      130.00      122.86      7.64 o 
  -2   9   1        5.96       -1.70      5.46 o 
  -1   9   1      299.67      298.68      8.50 o 
   0   9   1       16.57       13.39      4.04 o 
   1   9   1      297.04      297.72      7.49 o 
   2   9   1        5.98        7.97      5.14 o 
   3   9   1      130.05      138.02      7.39 o 
   4   9   1        1.78        2.43      4.89 o 
  -4  10   1       66.62       79.45     11.30 o 
  -3  10   1        0.18       -4.55      6.16 o 
  -2  10   1      224.94      237.26      8.41 o 
  -1  10   1      139.36      133.18      5.83 o 
   0  10   1      435.55      445.55      8.44 o 
   1  10   1      141.81      134.48      6.46 o 
   2  10   1      226.85      219.89      8.28 o 
   3  10   1        0.18        6.52      5.05 o 
   4  10   1       64.59       68.71      6.39 o 
  -3  11   1       61.21       53.83      5.39 o 
  -2  11   1      190.94      199.21      6.81 o 
  -1  11   1      139.00      152.89      7.07 o 
   0  11   1      110.37      124.31      5.82 o 
   1  11   1      137.49      154.04      7.76 o 
   2  11   1      189.54      194.65      6.27 o 
   3  11   1       62.33       66.92      4.61 o 
  -1  12   1       90.01       97.04      4.86 o 
   0  12   1      134.42      134.71      5.63 o 
   1  12   1       90.52       82.73      5.11 o 
   0   0   2      734.96      656.27     13.30 o 
   1   0   2        0.00        0.58      2.21 o 
   2   0   2      190.96      223.69      5.05 o 
   3   0   2      639.26      660.45      9.34 o 
   4   0   2     1297.67     1258.87     16.15 o 
   5   0   2       77.13       75.75      5.37 o 
   6   0   2       26.09       38.75     15.12 o 
  -6   1   2       70.00       56.15     11.52 o 
  -5   1   2      447.96      438.01      9.04 o 
  -4   1   2      280.30      283.00      7.57 o 
  -3   1   2      262.04      300.85      5.85 o 
  -2   1   2     1001.40      978.64     11.08 o 
  -1   1   2    13006.62    12280.85    103.15 o 
   0   1   2     9040.99     8319.29     85.09 o 
   1   1   2    13004.09    12185.83    102.27 o 
   2   1   2     1002.93      970.62     11.06 o 
   3   1   2      260.60      312.46      5.81 o 
   4   1   2      278.04      283.18      7.74 o 
   5   1   2      446.33      424.75     10.45 o 
   6   1   2       69.85       66.24     11.40 o 
  -6   2   2      176.46      164.37      7.08 o 
  -5   2   2      223.55      232.12      6.66 o 
  -4   2   2      264.59      257.35      7.17 o 
  -3   2   2      181.01      219.08      4.87 o 
  -2   2   2     1927.52     1905.97     16.98 o 
  -1   2   2     2810.19     2716.86     24.98 o 
   0   2   2        8.11        5.62      2.58 o 
   1   2   2     2818.79     2687.42     26.16 o 
   2   2   2     1934.28     1894.44     15.95 o 
   3   2   2      182.41      215.74      5.59 o 
   4   2   2      262.20      270.14      7.67 o 
   5   2   2      222.60      232.93     12.06 o 
   6   2   2      173.88      190.20     10.13 o 
  -6   3   2       80.41       86.67      6.47 o 
  -5   3   2      565.51      549.90     10.51 o 
  -4   3   2      188.89      202.41      6.17 o 
  -3   3   2      612.19      623.49      8.09 o 
  -2   3   2      299.10      296.65      5.88 o 
  -1   3   2       95.01       96.83      3.77 o 
   0   3   2     1932.01     1862.57     19.46 o 
   1   3   2       95.86      100.42      5.82 o 
   2   3   2      301.61      305.26      6.14 o 
   3   3   2      614.81      632.47      9.96 o 
   4   3   2      190.14      206.14     10.17 o 
   5   3   2      568.62      535.25     13.70 o 
   6   3   2       80.71       88.00      8.09 o 
  -6   4   2      255.51      271.35      9.21 o 
  -5   4   2      649.43      626.11      9.49 o 
  -4   4   2      293.80      299.89      6.34 o 
  -3   4   2      104.45      101.18      5.98 o 
  -2   4   2      956.51     1000.79     11.15 o 
  -1   4   2       64.95       84.74      6.65 o 
   0   4   2       94.32      101.14      4.34 o 
   1   4   2       62.34       77.18      4.09 o 
   2   4   2      958.28     1015.60     13.92 o 
   3   4   2      104.71      101.48      5.86 o 
   4   4   2      296.53      292.16      6.50 o 
   5   4   2      650.96      640.62     10.52 o 
   6   4   2      251.59      273.43      8.94 o 
  -6   5   2       36.96       43.32      4.71 o 
  -5   5   2      236.45      234.10      8.46 o 
  -4   5   2      242.59      242.83      6.40 o 
  -3   5   2      429.97      451.22     10.56 o 
  -2   5   2      353.62      359.80      7.94 o 
  -1   5   2      362.63      370.58      7.89 o 
   0   5   2        1.33        3.08      3.57 o 
   1   5   2      362.06      366.65      7.73 o 
   2   5   2      353.41      365.28      8.75 o 
   3   5   2      433.53      457.32     11.73 o 
   4   5   2      243.98      239.99      8.01 o 
   5   5   2      235.58      228.40      7.88 o 
   6   5   2       36.17       36.09      6.41 o 
  -5   6   2       21.12       24.73      4.40 o 
  -4   6   2      261.75      249.02      6.78 o 
  -3   6   2       65.94       71.15      4.71 o 
  -2   6   2      210.11      196.21      6.25 o 
  -1   6   2       13.81       16.17      3.91 o 
   0   6   2        3.41        4.18      4.08 o 
   1   6   2       13.73        8.22      4.29 o 
   2   6   2      211.61      192.77      7.02 o 
   3   6   2       65.06       68.46      5.29 o 
   4   6   2      261.87      249.41      6.95 o 
   5   6   2       21.05       24.02      4.88 o 
  -5   7   2       48.11       58.34      4.89 o 
  -4   7   2      137.26      136.14      5.74 o 
  -3   7   2      158.38      159.44      5.92 o 
  -2   7   2      764.12      725.04     10.08 o 
  -1   7   2      244.30      241.47      6.44 o 
   0   7   2      331.67      299.67      7.44 o 
   1   7   2      242.99      250.06      8.02 o 
   2   7   2      767.23      732.58     11.46 o 
   3   7   2      157.64      156.67      5.82 o 
   4   7   2      137.04      145.88      5.67 o 
   5   7   2       47.92       60.47      6.10 o 
  -5   8   2        4.05        3.77      3.55 o 
  -4   8   2       64.16       63.44      5.56 o 
  -3   8   2      371.06      366.44      7.94 o 
  -2   8   2      365.65      378.76      7.33 o 
  -1   8   2      139.18      144.29      5.54 o 
   0   8   2      138.99      135.57      5.63 o 
   1   8   2      140.11      152.32      5.71 o 
   2   8   2      364.78      362.17      8.34 o 
   3   8   2      370.03      378.97     10.31 o 
   4   8   2       65.36       60.09      5.54 o 
   5   8   2        4.40       12.93      5.56 o 
  -4   9   2      168.51      171.23      8.69 o 
  -3   9   2      134.58      141.05      7.86 o 
  -2   9   2      342.87      328.01      9.19 o 
  -1   9   2      641.82      638.90     11.98 o 
   0   9   2       12.94        7.17      4.01 o 
   1   9   2      640.20      630.11      9.92 o 
   2   9   2      341.08      352.30      8.92 o 
   3   9   2      132.55      141.51      8.34 o 
   4   9   2      169.68      162.31      7.65 o 
  -4  10   2       57.34       58.91      7.18 o 
  -3  10   2      231.71      224.77     10.44 o 
  -2  10   2       95.05       93.85      7.24 o 
  -1  10   2      227.50      227.80      7.03 o 
   0  10   2       24.65       32.11      5.09 o 
   1  10   2      228.85      226.77      6.54 o 
   2  10   2       96.78       96.06      6.24 o 
   3  10   2      232.31      218.70      7.95 o 
   4  10   2       59.20       49.89      6.40 o 
  -3  11   2        2.56       -0.58      6.93 o 
  -2  11   2      100.79       96.62      6.01 o 
  -1  11   2       70.65       73.00      5.54 o 
   0  11   2      436.26      443.95      9.11 o 
   1  11   2       70.65       88.38      5.47 o 
   2  11   2      102.08      108.10      7.17 o 
   3  11   2        2.83        2.95      3.70 o 
  -1  12   2      218.34      231.37      7.47 o 
   0  12   2        3.98        7.45      4.55 o 
   1  12   2      218.17      233.50     12.18 o 
   1   0   3      216.68      170.80      3.98 o 
   2   0   3      150.00      141.51      4.20 o 
   3   0   3     1014.52     1044.35     11.45 o 
   4   0   3     1258.11     1312.72     18.07 o 
   5   0   3      174.55      163.72      6.36 o 
   6   0   3      112.57      143.56     17.80 o 
  -6   1   3      169.44      174.02     13.21 o 
  -5   1   3       63.64       51.94      4.93 o 
  -4   1   3      474.99      449.58      9.34 o 
  -3   1   3      192.43      215.99      5.10 o 
  -2   1   3       34.84       39.51      3.41 o 
  -1   1   3     2829.66     2736.36     24.61 o 
   0   1   3     4408.39     4123.66     42.86 o 
   1   1   3     2839.51     2707.00     29.02 o 
   2   1   3       35.35       36.25      3.35 o 
   3   1   3      194.58      227.12      5.20 o 
   4   1   3      480.09      453.36      9.62 o 
   5   1   3       65.40       58.65      6.29 o 
   6   1   3      168.61      199.70     11.22 o 
  -6   2   3      280.59      272.53     10.24 o 
  -5   2   3       17.71       14.30      4.56 o 
  -4   2   3        2.83        2.16      4.11 o 
  -3   2   3      359.19      354.75      6.04 o 
  -2   2   3      514.54      510.56      7.30 o 
  -1   2   3     1863.79     1817.70     17.77 o 
   0   2   3     6900.61     6355.86     57.97 o 
   1   2   3     1874.88     1791.54     19.91 o 
   2   2   3      525.39      522.12      7.38 o 
   3   2   3      361.32      344.08      6.94 o 
   4   2   3        2.65       -0.86      4.02 o 
   5   2   3       17.72        4.69      5.37 o 
   6   2   3      275.79      281.13     11.75 o 
  -6   3   3      436.11      439.76      9.64 o 
  -5   3   3      106.37      104.01      6.19 o 
  -4   3   3       39.99       36.87      4.44 o 
  -3   3   3      369.55      391.06      6.60 o 
  -2   3   3      993.06     1021.10     10.43 o 
  -1   3   3     2379.19     2385.46     21.04 o 
   0   3   3     2570.81     2640.53     24.37 o 
   1   3   3     2375.69     2378.85     26.49 o 
   2   3   3      989.63     1004.34     11.01 o 
   3   3   3      371.30      395.20      8.05 o 
   4   3   3       39.77       30.94      4.54 o 
   5   3   3      106.04       98.78      8.21 o 
   6   3   3      435.62      433.90     13.43 o 
  -6   4   3       22.60       28.45      4.40 o 
  -5   4   3      228.85      256.12      6.58 o 
  -4   4   3      538.46      479.35      8.02 o 
  -3   4   3     1460.36     1435.15     14.52 o 
  -2   4   3     1703.67     1739.84     17.59 o 
  -1   4   3     1166.74     1255.19     14.13 o 
   0   4   3      311.97      299.90      6.35 o 
   1   4   3     1167.74     1229.46     13.60 o 
   2   4   3     1702.46     1761.32     20.52 o 
   3   4   3     1463.75     1430.07     23.99 o 
   4   4   3      538.93      489.04      8.99 o 
   5   4   3      225.83      239.49      6.95 o 
   6   4   3       22.23       23.59      5.43 o 
  -6   5   3       14.09       13.62      4.01 o 
  -5   5   3      121.33      115.69      5.86 o 
  -4   5   3      232.33      223.08      6.26 o 
  -3   5   3       41.34       44.82      5.82 o 
  -2   5   3     1432.18     1453.04     15.54 o 
  -1   5   3      663.24      674.88      9.31 o 
   0   5   3       67.86       72.39      4.39 o 
   1   5   3      662.51      704.49     10.83 o 
   2   5   3     1430.07     1440.44     18.96 o 
   3   5   3       42.90       59.84      6.33 o 
   4   5   3      231.49      211.58      7.23 o 
   5   5   3      119.34      127.56      6.38 o 
   6   5   3       13.86       13.95      6.00 o 
  -5   6   3       54.39       60.83      4.78 o 
  -4   6   3       30.48       28.07      4.72 o 
  -3   6   3      669.45      625.08     11.00 o 
  -2   6   3      797.80      779.25     10.68 o 
  -1   6   3      220.61      217.05      5.98 o 
   0   6   3      166.88      162.83      6.16 o 
   1   6   3      219.11      225.16      6.93 o 
   2   6   3      801.64      773.47     12.62 o 
   3   6   3      671.25      628.51     10.08 o 
   4   6   3       31.21       28.70      5.10 o 
   5   6   3       53.52       50.64      5.02 o 
  -5   7   3       39.35       43.96      4.65 o 
  -4   7   3      146.29      147.37      5.90 o 
  -3   7   3       85.80       97.65      5.27 o 
  -2   7   3      107.08      109.48      4.94 o 
  -1   7   3      519.58      501.49      8.37 o 
   0   7   3      267.66      289.84      8.33 o 
   1   7   3      518.45      525.98     10.83 o 
   2   7   3      106.43      117.93      6.68 o 
   3   7   3       86.67       97.41      5.94 o 
   4   7   3      149.35      151.43      7.19 o 
   5   7   3       38.97       44.56      9.42 o 
  -5   8   3       29.12       27.48      3.66 o 
  -4   8   3      235.33      234.31      7.88 o 
  -3   8   3      383.42      374.25      9.23 o 
  -2   8   3      967.10      960.23     12.08 o 
  -1   8   3      534.35      540.69      8.40 o 
   0   8   3       64.07       69.35      5.18 o 
   1   8   3      533.66      533.63      9.21 o 
   2   8   3      961.27      943.85     12.28 o 
   3   8   3      383.81      375.20      9.65 o 
   4   8   3      233.98      228.42      8.33 o 
   5   8   3       28.59       41.86      9.28 o 
  -4   9   3      113.26      104.56      6.22 o 
  -3   9   3      126.72      124.60      7.58 o 
  -2   9   3      201.06      215.02      9.59 o 
  -1   9   3       51.15       57.44      5.68 o 
   0   9   3        1.30       -3.82      4.11 o 
   1   9   3       51.92       47.51      4.93 o 
   2   9   3      202.95      221.59      7.09 o 
   3   9   3      128.27      134.05      6.59 o 
   4   9   3      112.10       94.92      6.84 o 
  -4  10   3       25.48       25.30      5.43 o 
  -3  10   3       17.88       26.86      7.69 o 
  -2  10   3      501.60      537.62     12.37 o 
  -1  10   3      312.79      327.85      8.73 o 
   0  10   3       82.74       88.47      5.63 o 
   1  10   3      314.26      348.92      7.57 o 
   2  10   3      500.12      533.28     10.19 o 
   3  10   3       18.06       21.73      5.19 o 
   4  10   3       25.52       22.92      6.27 o 
  -3  11   3       51.20       51.81      5.37 o 
  -2  11   3      143.89      137.90      6.42 o 
  -1  11   3       57.41       52.53      5.80 o 
   0  11   3       25.59       23.61      5.50 o 
   1  11   3       55.54       59.28      4.95 o 
   2  11   3      144.68      146.29      6.11 o 
   3  11   3       50.68       48.00      4.67 o 
  -1  12   3       46.44       53.18      5.27 o 
   0  12   3       33.21       35.20      4.19 o 
   1  12   3       45.86       53.66      5.36 o 
   0   0   4     3995.15     3738.94     88.68 o 
   1   0   4     5796.09     5226.22     47.21 o 
   2   0   4       20.08       16.66      3.10 o 
   3   0   4       24.44       20.88      3.17 o 
   4   0   4      188.50      206.07      6.95 o 
   5   0   4       10.49       16.57      5.02 o 
   6   0   4      549.71      531.68     27.86 o 
  -6   1   4       85.46      102.97      9.58 o 
  -5   1   4      143.86      137.69      5.81 o 
  -4   1   4        0.02       -4.26      4.26 o 
  -3   1   4      310.56      315.22      5.84 o 
  -2   1   4     1024.49      998.92     10.79 o 
  -1   1   4     9767.77     9609.36     91.69 o 
   0   1   4       62.26       66.67      2.66 o 
   1   1   4     9778.25     9480.67     90.73 o 
   2   1   4     1021.19      999.66     10.62 o 
   3   1   4      310.18      314.27      7.00 o 
   4   1   4        0.04       -3.90      4.28 o 
   5   1   4      143.37      129.00     10.93 o 
   6   1   4       85.58       84.65      9.39 o 
  -6   2   4       26.96       25.54      5.59 o 
  -5   2   4      319.69      351.23      7.74 o 
  -4   2   4       59.01       62.87      5.01 o 
  -3   2   4      289.18      298.34      5.57 o 
  -2   2   4     1948.00     2076.33     17.67 o 
  -1   2   4      961.45      951.81     10.94 o 
   0   2   4    10921.57     9962.95     89.75 o 
   1   2   4      959.55      946.99     11.08 o 
   2   2   4     1960.92     2102.10     22.52 o 
   3   2   4      286.29      296.39      6.78 o 
   4   2   4       59.31       65.27      4.41 o 
   5   2   4      321.40      346.87      9.53 o 
   6   2   4       27.22       25.18      9.54 o 
  -6   3   4      127.83      142.58      6.00 o 
  -5   3   4      202.25      208.98      7.28 o 
  -4   3   4      260.72      257.43      7.75 o 
  -3   3   4      879.40      909.92     10.04 o 
  -2   3   4     3427.20     3649.46     26.73 o 
  -1   3   4     1236.69     1240.80     13.18 o 
   0   3   4     1355.67     1283.04     13.84 o 
   1   3   4     1234.01     1222.19     14.60 o 
   2   3   4     3444.73     3662.62     32.50 o 
   3   3   4      874.94      911.58     13.23 o 
   4   3   4      259.58      251.11      7.31 o 
   5   3   4      202.44      207.82      7.27 o 
   6   3   4      126.39      128.77      8.44 o 
  -6   4   4        3.50        5.32      4.21 o 
  -5   4   4       44.77       40.02      4.63 o 
  -4   4   4      100.77       99.57      5.02 o 
  -3   4   4      593.21      569.88      8.66 o 
  -2   4   4      659.82      651.65      9.01 o 
  -1   4   4      100.77      110.71      4.22 o 
   0   4   4      468.81      423.16      7.29 o 
   1   4   4      101.67      108.61      4.11 o 
   2   4   4      662.39      652.82     10.96 o 
   3   4   4      591.59      543.56     11.51 o 
   4   4   4      100.92      102.62      5.75 o 
   5   4   4       44.23       40.28      5.44 o 
   6   4   4        3.84       -5.29      5.29 o 
  -6   5   4       36.40       37.30      4.86 o 
  -5   5   4       67.47       66.66      5.12 o 
  -4   5   4      757.17      698.10     10.35 o 
  -3   5   4       71.79       76.68      6.05 o 
  -2   5   4      321.80      322.01      9.16 o 
  -1   5   4      235.64      220.13      6.07 o 
   0   5   4      100.88      111.02      4.95 o 
   1   5   4      233.07      211.56      6.18 o 
   2   5   4      320.44      325.68      8.89 o 
   3   5   4       71.72       68.26      7.23 o 
   4   5   4      755.34      687.96     11.50 o 
   5   5   4       67.85       78.55      6.06 o 
   6   5   4       36.11       29.07      6.42 o 
  -5   6   4      177.74      160.48      5.66 o 
  -4   6   4      341.55      358.54      8.11 o 
  -3   6   4     2043.98     1910.61     18.86 o 
  -2   6   4      145.56      149.29      5.55 o 
  -1   6   4      236.82      264.83      6.77 o 
   0   6   4      776.17      763.91     11.52 o 
   1   6   4      231.89      261.04      6.81 o 
   2   6   4      146.43      141.03      6.51 o 
   3   6   4     2037.50     1921.18     21.76 o 
   4   6   4      339.00      360.78      8.52 o 
   5   6   4      175.33      158.48      7.35 o 
  -5   7   4       99.17      105.51      5.01 o 
  -4   7   4      280.13      279.52      7.98 o 
  -3   7   4       42.70       39.73      4.99 o 
  -2   7   4      243.02      236.81      6.51 o 
  -1   7   4      304.76      311.45      6.92 o 
   0   7   4      517.82      532.19      9.43 o 
   1   7   4      303.07      309.70      8.85 o 
   2   7   4      243.12      232.53      8.00 o 
   3   7   4       42.24       43.25      6.27 o 
   4   7   4      278.58      255.32      8.24 o 
   5   7   4       98.59       88.47      7.99 o 
  -5   8   4        5.97        7.99      4.09 o 
  -4   8   4        6.54       12.38      4.98 o 
  -3   8   4      258.06      265.29      7.61 o 
  -2   8   4       86.14       85.35      4.96 o 
  -1   8   4      307.73      297.11      6.36 o 
   0   8   4       50.64       45.97      5.07 o 
   1   8   4      309.32      301.96      6.71 o 
   2   8   4       88.85       95.54      4.93 o 
   3   8   4      259.23      256.10      7.69 o 
   4   8   4        6.73        5.29      6.65 o 
   5   8   4        5.76        2.07      5.41 o 
  -4   9   4       59.51       61.93      5.32 o 
  -3   9   4       11.26        6.81      5.89 o 
  -2   9   4       57.73       55.89      5.73 o 
  -1   9   4      463.12      456.85     10.27 o 
   0   9   4      203.29      193.71      6.50 o 
   1   9   4      461.27      451.66      9.01 o 
   2   9   4       57.28       70.32      5.62 o 
   3   9   4       11.48       12.33      5.60 o 
   4   9   4       58.49       45.17      6.12 o 
  -4  10   4        6.65       -3.98      6.30 o 
  -3  10   4       38.75       47.92      6.52 o 
  -2  10   4       14.47       14.65      6.01 o 
  -1  10   4      462.44      466.90     10.19 o 
   0  10   4      231.97      223.33      7.03 o 
   1  10   4      461.81      463.95      8.64 o 
   2  10   4       14.37       10.12      5.03 o 
   3  10   4       38.44       45.03      5.13 o 
   4  10   4        6.44        8.27      6.64 o 
  -3  11   4      100.63      102.90      7.27 o 
  -2  11   4      100.90      106.12      5.94 o 
  -1  11   4      127.41      137.54      6.65 o 
   0  11   4      171.73      184.23      7.40 o 
   1  11   4      126.88      129.27      5.56 o 
   2  11   4       99.83      100.08      5.57 o 
   3  11   4      101.76       92.77      6.20 o 
  -1  12   4      150.77      162.39      7.02 o 
   0  12   4        0.24       -1.92      3.74 o 
   1  12   4      150.74      161.12      5.77 o 
   1   0   5     2101.92     1915.12     20.12 o 
   2   0   5      268.22      311.52      5.46 o 
   3   0   5     1007.82     1070.66     11.52 o 
   4   0   5      151.61      186.25      6.73 o 
   5   0   5       44.85       47.74      5.13 o 
   6   0   5      133.83      129.99     12.26 o 
  -6   1   5       56.24       69.51      6.82 o 
  -5   1   5      201.42      199.85      6.70 o 
  -4   1   5     1189.75     1203.53     15.59 o 
  -3   1   5      697.03      756.03      8.57 o 
  -2   1   5      873.20      832.03      8.87 o 
  -1   1   5     2694.26     2608.31     23.63 o 
   0   1   5     3675.52     3341.04     35.18 o 
   1   1   5     2706.97     2623.00     29.12 o 
   2   1   5      872.53      862.54     11.21 o 
   3   1   5      695.95      743.34     10.27 o 
   4   1   5     1193.82     1195.29     16.02 o 
   5   1   5      201.15      192.36      8.14 o 
   6   1   5       55.73       78.63      9.27 o 
  -6   2   5       82.43       84.27      6.13 o 
  -5   2   5      438.90      419.34      9.22 o 
  -4   2   5      147.36      142.73      6.06 o 
  -3   2   5      748.67      823.41      8.91 o 
  -2   2   5      487.46      489.77      6.72 o 
  -1   2   5     1346.93     1294.73     12.53 o 
   0   2   5      633.78      541.75      8.29 o 
   1   2   5     1346.94     1283.01     13.96 o 
   2   2   5      481.01      483.67      7.92 o 
   3   2   5      746.40      819.73     10.88 o 
   4   2   5      146.05      152.76      5.88 o 
   5   2   5      439.27      423.74     10.40 o 
   6   2   5       82.59       85.06     10.41 o 
  -6   3   5      386.41      418.78      9.52 o 
  -5   3   5      426.72      398.48     13.52 o 
  -4   3   5      322.13      311.69      9.35 o 
  -3   3   5      926.92     1026.01     10.46 o 
  -2   3   5     1822.09     1837.08     15.22 o 
  -1   3   5      481.95      491.13      7.37 o 
   0   3   5      209.85      221.92      5.44 o 
   1   3   5      487.78      507.01      8.61 o 
   2   3   5     1828.02     1826.47     20.19 o 
   3   3   5      930.01     1030.14     14.29 o 
   4   3   5      321.34      310.79      7.17 o 
   5   3   5      429.44      399.79      9.87 o 
   6   3   5      384.32      418.12     15.89 o 
  -6   4   5        9.56       16.99      4.28 o 
  -5   4   5      248.98      233.23      7.73 o 
  -4   4   5       91.52       82.73      5.43 o 
  -3   4   5      477.36      485.57      8.13 o 
  -2   4   5      450.67      489.40      7.50 o 
  -1   4   5      287.71      309.76      5.92 o 
   0   4   5      275.02      300.54      6.19 o 
   1   4   5      287.61      320.03      7.73 o 
   2   4   5      453.17      479.47      9.22 o 
   3   4   5      477.35      472.20     10.80 o 
   4   4   5       91.92       71.56      5.67 o 
   5   4   5      250.38      245.64      7.56 o 
   6   4   5        9.67        1.21      9.20 o 
  -6   5   5        0.97        1.86      3.50 o 
  -5   5   5        0.52        2.63      4.41 o 
  -4   5   5      998.42      914.10     11.87 o 
  -3   5   5      333.36      369.60      9.42 o 
  -2   5   5      165.30      169.93      5.68 o 
  -1   5   5      228.42      251.65      7.26 o 
   0   5   5     1873.15     1964.50     20.13 o 
   1   5   5      225.28      244.93      6.59 o 
   2   5   5      163.26      152.61      6.53 o 
   3   5   5      333.68      347.04     13.80 o 
   4   5   5      997.91      925.14     13.48 o 
   5   5   5        0.40       -4.60      4.81 o 
   6   5   5        0.91        0.20      5.82 o 
  -5   6   5       15.90       20.42      4.33 o 
  -4   6   5       11.05       11.83      4.79 o 
  -3   6   5      881.21      826.73     10.79 o 
  -2   6   5     1026.36     1024.80     14.06 o 
  -1   6   5      241.39      245.63      5.90 o 
   0   6   5      547.12      548.20      9.72 o 
   1   6   5      242.14      243.67      6.54 o 
   2   6   5     1027.92     1028.93     14.77 o 
   3   6   5      882.80      829.56     12.22 o 
   4   6   5       10.67       18.73      5.03 o 
   5   6   5       15.66       20.75      5.52 o 
  -5   7   5       40.98       49.69      4.47 o 
  -4   7   5      305.71      314.55      7.68 o 
  -3   7   5      789.93      789.31     11.50 o 
  -2   7   5      670.27      641.83      9.65 o 
  -1   7   5      209.82      214.67      6.20 o 
   0   7   5      285.32      284.79      7.37 o 
   1   7   5      208.65      218.48     10.79 o 
   2   7   5      670.72      630.38     10.60 o 
   3   7   5      790.14      792.39     13.09 o 
   4   7   5      309.98      303.10      9.41 o 
   5   7   5       40.99       47.45      7.33 o 
  -5   8   5       44.01       42.47      4.46 o 
  -4   8   5       90.77       80.95      5.89 o 
  -3   8   5       28.25       34.53      5.17 o 
  -2   8   5     1745.93     1708.78     17.63 o 
  -1   8   5      496.02      480.81      7.77 o 
   0   8   5       62.05       71.63      4.97 o 
   1   8   5      496.63      514.66     10.81 o 
   2   8   5     1742.74     1671.85     17.37 o 
   3   8   5       28.23       35.93      6.59 o 
   4   8   5       89.95       86.05      6.99 o 
   5   8   5       43.86       42.85      5.87 o 
  -4   9   5      100.21       91.87      5.87 o 
  -3   9   5       99.93      104.53      7.18 o 
  -2   9   5      965.76      959.57     17.47 o 
  -1   9   5      218.10      216.07      6.74 o 
   0   9   5       40.28       38.23      5.24 o 
   1   9   5      219.50      219.67      7.11 o 
   2   9   5      967.75      948.13     12.53 o 
   3   9   5      102.21      110.01      6.34 o 
   4   9   5      101.23       78.67      6.93 o 
  -3  10   5      115.95      114.13      8.69 o 
  -2  10   5       66.18       66.32      7.09 o 
  -1  10   5       85.32       82.83      6.24 o 
   0  10   5       41.45       52.04      5.37 o 
   1  10   5       84.86       93.69      5.13 o 
   2  10   5       66.19       79.99      5.78 o 
   3  10   5      115.79      110.74      6.40 o 
  -3  11   5        9.30        3.04      4.99 o 
  -2  11   5      249.96      234.29      7.32 o 
  -1  11   5      131.97      148.59      6.66 o 
   0  11   5      742.28      738.67     10.72 o 
   1  11   5      133.61      155.47      5.74 o 
   2  11   5      247.48      230.47      7.49 o 
   3  11   5        9.34        9.08      4.82 o 
  -1  12   5       89.13       78.26      5.88 o 
   0  12   5      165.24      188.06      8.10 o 
   1  12   5       89.29       89.51      4.92 o 
   0   0   6        8.86        8.27      4.83 o 
   1   0   6       60.17       75.16      3.15 o 
   2   0   6        0.08       -2.04      2.52 o 
   3   0   6       11.73       17.30      3.34 o 
   4   0   6       17.85       11.93      4.59 o 
   5   0   6      672.33      650.56     10.58 o 
   6   0   6        0.11        6.48      7.66 o 
  -6   1   6       27.78       23.43      6.22 o 
  -5   1   6      443.65      420.22      8.28 o 
  -4   1   6      374.70      408.41      9.46 o 
  -3   1   6      690.10      712.12      8.38 o 
  -2   1   6      392.12      393.00      6.06 o 
  -1   1   6      987.18     1020.59     11.57 o 
   0   1   6     5184.79     4961.04     57.07 o 
   1   1   6      985.48     1015.35     16.95 o 
   2   1   6      390.40      382.40      5.65 o 
   3   1   6      696.71      705.04      9.96 o 
   4   1   6      375.24      407.74      9.30 o 
   5   1   6      437.12      438.06      9.93 o 
   6   1   6       27.59       26.50      8.26 o 
  -6   2   6      242.78      247.74      7.87 o 
  -5   2   6      107.55      114.86      5.56 o 
  -4   2   6      469.86      462.78      9.58 o 
  -3   2   6     1950.41     2075.65     16.83 o 
  -2   2   6      443.08      477.81      6.34 o 
  -1   2   6       55.21       67.67      3.35 o 
   0   2   6     3779.13     3652.35     34.47 o 
   1   2   6       54.20       63.37      4.16 o 
   2   2   6      446.18      474.19      8.65 o 
   3   2   6     1965.54     2109.30     21.98 o 
   4   2   6      472.47      450.24      9.15 o 
   5   2   6      105.89      114.63      6.47 o 
   6   2   6      242.02      264.46     13.80 o 
  -6   3   6       67.88       65.54      5.79 o 
  -5   3   6      396.65      386.55      8.57 o 
  -4   3   6      291.44      315.98      7.55 o 
  -3   3   6       73.34       55.83      3.61 o 
  -2   3   6      553.97      573.32      7.26 o 
  -1   3   6     1137.23     1073.87     11.04 o 
   0   3   6      285.35      316.35      6.57 o 
   1   3   6     1129.50     1103.28     13.48 o 
   2   3   6      549.67      596.49     10.90 o 
   3   3   6       70.93       53.05      5.71 o 
   4   3   6      291.99      309.49      7.42 o 
   5   3   6      399.07      393.17      9.74 o 
   6   3   6       68.44       72.56      7.26 o 
  -6   4   6      180.62      174.68      5.80 o 
  -5   4   6       63.55       67.62      5.13 o 
  -4   4   6      817.80      778.98     13.20 o 
  -3   4   6     1113.13     1128.30     12.64 o 
  -2   4   6       28.73       23.05      3.48 o 
  -1   4   6      660.45      691.78      8.13 o 
   0   4   6       43.40       44.00      3.43 o 
   1   4   6      663.71      714.72     11.26 o 
   2   4   6       28.77       31.95      4.20 o 
   3   4   6     1114.60     1125.31     17.27 o 
   4   4   6      815.84      758.39     12.36 o 
   5   4   6       64.46       65.96      9.55 o 
   6   4   6      179.11      172.71     11.20 o 
  -6   5   6      123.72      126.49      4.60 o 
  -5   5   6      171.91      183.17      6.07 o 
  -4   5   6      174.73      171.28      6.45 o 
  -3   5   6      238.74      235.23      6.83 o 
  -2   5   6       87.09       90.67      4.66 o 
  -1   5   6      374.55      408.99      7.17 o 
   0   5   6     3068.18     3366.14     31.21 o 
   1   5   6      373.74      396.09      8.44 o 
   2   5   6       88.34       87.90      5.81 o 
   3   5   6      239.54      219.54     10.33 o 
   4   5   6      173.93      170.61      7.09 o 
   5   5   6      171.15      170.56      8.61 o 
   6   5   6      123.55      138.85     18.55 o 
  -5   6   6      106.71      119.88      5.47 o 
  -4   6   6      302.87      304.61      7.65 o 
  -3   6   6      277.75      258.45      7.43 o 
  -2   6   6      189.82      174.01      5.95 o 
  -1   6   6       54.69       56.34      4.08 o 
   0   6   6      448.22      474.15      9.21 o 
   1   6   6       54.88       63.40      5.89 o 
   2   6   6      190.75      192.02      7.02 o 
   3   6   6      278.68      255.75      8.33 o 
   4   6   6      304.75      296.17      7.95 o 
   5   6   6      106.89      104.25      8.02 o 
  -5   7   6      313.36      327.40      7.18 o 
  -4   7   6       39.12       40.11      4.96 o 
  -3   7   6     3075.67     2900.69     29.38 o 
  -2   7   6      214.12      197.36      5.38 o 
  -1   7   6       47.25       46.53      5.00 o 
   0   7   6      296.94      312.37      8.16 o 
   1   7   6       47.76       60.25      6.46 o 
   2   7   6      215.70      202.01      6.73 o 
   3   7   6     3086.24     2893.39     31.12 o 
   4   7   6       38.37       45.20      6.39 o 
   5   7   6      314.17      306.35     11.58 o 
  -5   8   6       81.47       78.44      6.41 o 
  -4   8   6       84.05       83.06      5.54 o 
  -3   8   6      162.04      151.88      6.57 o 
  -2   8   6      147.54      153.66      5.63 o 
  -1   8   6       15.00       12.53      3.93 o 
   0   8   6       62.59       64.56      4.04 o 
   1   8   6       14.46       15.89      4.56 o 
   2   8   6      147.60      134.84      5.65 o 
   3   8   6      160.25      150.38      7.18 o 
   4   8   6       82.85       73.40      6.86 o 
   5   8   6       82.84       73.18     19.04 o 
  -4   9   6       42.49       43.91      7.19 o 
  -3   9   6      341.53      344.55     10.48 o 
  -2   9   6      453.67      446.35     10.22 o 
  -1   9   6        9.37       15.46      5.03 o 
   0   9   6       29.84       20.29      5.02 o 
   1   9   6        9.93        6.32      4.53 o 
   2   9   6      457.02      444.32      9.04 o 
   3   9   6      342.22      332.53     11.67 o 
   4   9   6       42.49       38.48      5.75 o 
  -3  10   6       17.92       20.38      9.82 o 
  -2  10   6       69.75       72.20      7.36 o 
  -1  10   6      384.15      390.47      9.38 o 
   0  10   6      344.01      330.06      8.19 o 
   1  10   6      384.58      387.13      8.01 o 
   2  10   6       70.86       81.70      5.15 o 
   3  10   6       18.16       24.38      5.04 o 
  -3  11   6       46.81       49.43      5.53 o 
  -2  11   6      129.50      135.23      7.52 o 
  -1  11   6      195.12      209.74      6.86 o 
   0  11   6       40.45       32.90      5.10 o 
   1  11   6      194.81      206.33      6.11 o 
   2  11   6      130.03      135.40      5.19 o 
   3  11   6       47.00       42.09     12.04 o 
  -1  12   6       93.15       97.56      6.10 o 
   0  12   6        6.83        3.56      3.65 o 
   1  12   6       94.87      105.65      5.21 o 
   1   0   7      756.82      720.85      9.23 o 
   2   0   7     3209.67     3398.60     24.94 o 
   3   0   7      137.60      184.77      5.56 o 
   4   0   7       46.55       35.61      5.26 o 
   5   0   7      982.92      932.73     16.40 o 
   6   0   7      591.81      581.54     21.80 o 
  -6   1   7      181.84      179.25      8.00 o 
  -5   1   7      751.34      757.35     10.76 o 
  -4   1   7      302.45      281.19      8.61 o 
  -3   1   7     1078.94     1124.95     11.73 o 
  -2   1   7     3195.59     3158.90     24.62 o 
  -1   1   7     1206.18     1189.67     13.06 o 
   0   1   7      966.73      814.35     11.77 o 
   1   1   7     1210.35     1214.52     19.46 o 
   2   1   7     3191.32     3160.77     27.74 o 
   3   1   7     1077.94     1119.78     13.31 o 
   4   1   7      304.53      291.92      8.93 o 
   5   1   7      751.83      743.14     12.87 o 
   6   1   7      182.72      192.41     11.49 o 
  -6   2   7       36.30       43.54      5.14 o 
  -5   2   7      173.25      150.55      5.93 o 
  -4   2   7      105.87      120.36      5.58 o 
  -3   2   7      579.73      611.22      8.21 o 
  -2   2   7      440.16      428.86      6.18 o 
  -1   2   7     1415.87     1455.11     13.81 o 
   0   2   7     7554.26     7324.01     71.05 o 
   1   2   7     1410.88     1436.96     15.54 o 
   2   2   7      441.32      432.32     12.51 o 
   3   2   7      576.86      599.68      9.85 o 
   4   2   7      105.06      116.48      5.65 o 
   5   2   7      174.73      159.62      6.91 o 
   6   2   7       36.68       31.40      9.08 o 
  -6   3   7        3.44        7.96      4.56 o 
  -5   3   7      120.19      128.04      6.24 o 
  -4   3   7       38.18       36.42      4.08 o 
  -3   3   7       31.93       39.74      3.41 o 
  -2   3   7      307.86      347.67      6.33 o 
  -1   3   7      551.28      538.77      7.75 o 
   0   3   7     1568.97     1487.41     15.74 o 
   1   3   7      546.28      538.89      9.53 o 
   2   3   7      308.18      345.91      8.48 o 
   3   3   7       31.52       42.69      5.92 o 
   4   3   7       39.22       38.25      4.10 o 
   5   3   7      119.08      115.14      6.30 o 
   6   3   7        3.64        3.74      5.83 o 
  -6   4   7       61.14       57.64      5.36 o 
  -5   4   7      436.51      437.49      8.55 o 
  -4   4   7       69.48       66.03      5.34 o 
  -3   4   7       92.88      111.87      4.80 o 
  -2   4   7     1101.61     1213.06     11.93 o 
  -1   4   7     3019.78     3063.26     24.86 o 
   0   4   7       31.60       38.28      3.81 o 
   1   4   7     3017.50     3100.50     34.44 o 
   2   4   7     1097.18     1228.35     17.32 o 
   3   4   7       93.48       92.72      7.43 o 
   4   4   7       69.76       67.40      5.21 o 
   5   4   7      435.54      427.66     12.94 o 
   6   4   7       61.75       58.35      9.07 o 
  -6   5   7      133.91      129.58      4.54 o 
  -5   5   7        5.38        7.60      4.52 o 
  -4   5   7      676.92      656.59     10.01 o 
  -3   5   7      124.38      110.97      5.32 o 
  -2   5   7      109.42      116.08      5.49 o 
  -1   5   7      802.98      869.76     10.92 o 
   0   5   7     1410.54     1380.02     15.55 o 
   1   5   7      802.09      841.53     12.89 o 
   2   5   7      106.65      102.37      6.73 o 
   3   5   7      123.67      123.32      6.75 o 
   4   5   7      676.99      635.09     11.13 o 
   5   5   7        5.68        7.46      8.21 o 
   6   5   7      133.10      129.91     23.22 o 
  -5   6   7      373.52      344.73      7.59 o 
  -4   6   7      995.15      908.86     12.23 o 
  -3   6   7      312.00      331.10      6.97 o 
  -2   6   7        4.56        9.81      3.91 o 
  -1   6   7      683.30      708.86      9.94 o 
   0   6   7      101.49      112.15      4.88 o 
   1   6   7      681.56      705.64     10.62 o 
   2   6   7        4.19       -0.06      4.80 o 
   3   6   7      311.22      319.41      8.92 o 
   4   6   7      998.33      917.30     16.75 o 
   5   6   7      373.02      355.11     16.59 o 
  -5   7   7      351.73      346.66      7.23 o 
  -4   7   7       19.78       18.44      4.80 o 
  -3   7   7       80.09       72.09      5.37 o 
  -2   7   7      102.38      111.15      4.51 o 
  -1   7   7       53.11       65.76      5.47 o 
   0   7   7      182.43      176.20      6.68 o 
   1   7   7       51.32       70.43      5.78 o 
   2   7   7      101.04       93.76      5.81 o 
   3   7   7       79.47       68.62      5.93 o 
   4   7   7       19.54       19.32      7.85 o 
   5   7   7      351.31      374.03     15.13 o 
  -5   8   7       23.87       21.99      5.76 o 
  -4   8   7      139.96      138.77      6.11 o 
  -3   8   7      389.84      375.08      8.68 o 
  -2   8   7      122.53      132.51      5.66 o 
  -1   8   7      498.71      465.35      8.12 o 
   0   8   7       38.69       32.19      4.11 o 
   1   8   7      496.09      474.47     10.35 o 
   2   8   7      120.76      119.81      7.03 o 
   3   8   7      388.05      396.95      9.61 o 
   4   8   7      139.30      122.11      7.32 o 
   5   8   7       24.24       34.76      9.58 o 
  -4   9   7      113.64      114.19      8.18 o 
  -3   9   7      163.99      169.62      7.58 o 
  -2   9   7      200.51      198.35      7.67 o 
  -1   9   7       67.48       67.51      6.30 o 
   0   9   7      142.22      139.91      6.62 o 
   1   9   7       67.70       85.58      5.84 o 
   2   9   7      201.19      196.41      6.50 o 
   3   9   7      165.23      166.29      7.68 o 
   4   9   7      112.89      102.50      6.55 o 
  -3  10   7       26.32       12.22     10.22 o 
  -2  10   7      333.96      371.61     11.10 o 
  -1  10   7      280.16      297.92      8.26 o 
   0  10   7        0.19        2.90      4.99 o 
   1  10   7      282.28      282.90      6.81 o 
   2  10   7      335.33      362.84      7.34 o 
   3  10   7       26.89       32.57      6.26 o 
  -2  11   7       16.46       15.94      8.27 o 
  -1  11   7      200.87      219.91      6.83 o 
   0  11   7      498.98      540.84      9.83 o 
   1  11   7      200.83      213.97      6.10 o 
   2  11   7       16.30       14.96      4.71 o 
  -1  12   7       21.40       26.15      5.10 o 
   0  12   7       18.07       24.81      4.15 o 
   1  12   7       21.58       25.66      4.40 o 
   0   0   8     5974.90     5438.73    133.97 o 
   1   0   8     6955.54     6762.55     66.33 o 
   2   0   8      205.49      189.51      4.02 o 
   3   0   8      372.15      369.50      7.52 o 
   4   0   8       95.27      124.71      6.60 o 
   5   0   8        6.09       13.81      4.50 o 
   6   0   8      156.85      153.01      8.47 o 
  -6   1   8      251.60      266.72      8.92 o 
  -5   1   8       73.99       74.09      5.39 o 
  -4   1   8      182.75      178.17      6.76 o 
  -3   1   8      545.37      544.38      8.19 o 
  -2   1   8     1020.18     1117.60     10.34 o 
  -1   1   8     2563.73     2421.13     22.41 o 
   0   1   8     1765.50     1755.07     22.01 o 
   1   1   8     2561.51     2432.01     31.09 o 
   2   1   8     1025.86     1121.83     11.95 o 
   3   1   8      542.34      542.48      8.22 o 
   4   1   8      183.96      180.21      7.68 o 
   5   1   8       72.26       80.94      6.22 o 
   6   1   8      249.32      271.65     10.09 o 
  -6   2   8      366.41      364.21      8.92 o 
  -5   2   8       79.52       79.84      5.29 o 
  -4   2   8      161.50      155.04      5.87 o 
  -3   2   8     1094.76     1165.61     11.89 o 
  -2   2   8      851.77      853.72      8.86 o 
  -1   2   8     4009.34     4194.76     35.87 o 
   0   2   8       65.67       66.76      3.25 o 
   1   2   8     4020.91     4161.32     46.34 o 
   2   2   8      844.89      842.12     11.69 o 
   3   2   8     1091.06     1158.29     15.41 o 
   4   2   8      160.64      170.77      5.99 o 
   5   2   8       80.16       86.40      6.05 o 
   6   2   8      368.11      368.32     16.64 o 
  -6   3   8       92.20       98.14      8.73 o 
  -5   3   8      178.46      182.96      6.71 o 
  -4   3   8      369.48      386.39      8.06 o 
  -3   3   8      392.78      401.48      6.45 o 
  -2   3   8     2950.29     3139.91     23.74 o 
  -1   3   8      482.34      469.10      6.73 o 
   0   3   8      397.07      402.14      7.27 o 
   1   3   8      475.77      469.87      9.94 o 
   2   3   8     2944.97     3097.72     32.72 o 
   3   3   8      394.57      409.96      9.52 o 
   4   3   8      365.58      384.78      7.05 o 
   5   3   8      177.99      175.15      7.34 o 
   6   3   8       92.63       99.14      7.07 o 
  -6   4   8        3.83        9.66      5.93 o 
  -5   4   8       24.25       35.17      4.81 o 
  -4   4   8       97.03      116.39      5.58 o 
  -3   4   8     1158.21     1150.38     12.46 o 
  -2   4   8     2798.18     2956.07     23.28 o 
  -1   4   8     1482.77     1545.49     14.48 o 
   0   4   8       62.29       70.63      4.21 o 
   1   4   8     1485.81     1590.54     24.44 o 
   2   4   8     2785.55     2931.09     33.96 o 
   3   4   8     1161.16     1159.44     18.72 o 
   4   4   8       98.07      115.23      5.02 o 
   5   4   8       24.50       34.15      6.06 o 
   6   4   8        3.86        7.14      8.00 o 
  -6   5   8       65.87       60.86      3.80 o 
  -5   5   8      352.36      347.28      7.77 o 
  -4   5   8     1328.28     1238.67     16.69 o 
  -3   5   8      317.46      294.09      7.04 o 
  -2   5   8      269.66      280.26      6.49 o 
  -1   5   8      106.07       98.51      4.68 o 
   0   5   8      776.03      815.09     10.98 o 
   1   5   8      105.71       97.86      5.59 o 
   2   5   8      267.61      276.52      8.28 o 
   3   5   8      318.21      294.40      8.57 o 
   4   5   8     1322.96     1249.21     16.67 o 
   5   5   8      351.59      361.16     14.71 o 
   6   5   8       65.96       72.53      8.86 o 
  -5   6   8      191.37      165.68      5.58 o 
  -4   6   8       21.15       17.18      4.79 o 
  -3   6   8      381.39      369.50      8.32 o 
  -2   6   8      366.79      343.23      8.25 o 
  -1   6   8      509.58      525.06      8.25 o 
   1   6   8      507.81      531.32     13.47 o 
   2   6   8      362.07      327.66     10.13 o 
   3   6   8      377.95      373.17     10.67 o 
   4   6   8       21.14        5.74      5.73 o 
   5   6   8      192.67      175.10     12.69 o 
  -5   7   8       85.72       79.59      4.87 o 
  -4   7   8      241.09      254.74      7.30 o 
  -3   7   8      303.20      291.87      7.97 o 
  -2   7   8      108.24       97.77      5.08 o 
  -1   7   8      136.43      150.86      6.66 o 
   0   7   8      381.61      368.90      9.86 o 
   1   7   8      134.69      132.40      6.91 o 
   2   7   8      107.90      108.69      5.30 o 
   3   7   8      304.45      310.13      9.46 o 
   4   7   8      242.04      242.05     10.68 o 
   5   7   8       85.77       74.35      7.63 o 
  -5   8   8      216.83      185.36      9.73 o 
  -4   8   8      124.23      128.31      5.80 o 
  -3   8   8      335.67      316.26      8.19 o 
  -2   8   8       19.82       20.70      4.55 o 
  -1   8   8       87.46       95.62      6.21 o 
   0   8   8      625.93      565.09      8.82 o 
   1   8   8       87.69       89.43      5.54 o 
   2   8   8       20.42       27.82      4.92 o 
   3   8   8      339.19      342.12      9.56 o 
   4   8   8      125.25      113.13      8.65 o 
   5   8   8      217.05      203.04     14.30 o 
  -4   9   8       18.99       23.40      6.63 o 
  -3   9   8      140.86      145.73      7.18 o 
  -2   9   8       85.45       84.59      5.41 o 
  -1   9   8      107.53      117.15      6.15 o 
   0   9   8      312.53      300.64      7.79 o 
   1   9   8      106.84      120.90      8.69 o 
   2   9   8       86.54       85.47      6.52 o 
   3   9   8      140.36      151.17      9.44 o 
   4   9   8       19.51       10.13      5.68 o 
  -3  10   8       35.06       28.38      7.04 o 
  -2  10   8      264.07      278.74      8.60 o 
  -1  10   8       97.83       94.46      6.18 o 
   0  10   8       69.22       88.98      5.84 o 
   1  10   8       97.49      102.61      5.95 o 
   2  10   8      264.27      278.47      6.80 o 
   3  10   8       35.30       38.71      5.57 o 
  -2  11   8       23.28       19.40      6.43 o 
  -1  11   8       14.80       12.58      4.62 o 
   0  11   8      166.97      175.41      6.25 o 
   1  11   8       15.65       17.62      4.36 o 
   2  11   8       24.18       21.53      5.62 o 
  -1  12   8      159.19      164.84      6.65 o 
   0  12   8      302.03      338.47      9.54 o 
   1  12   8      158.87      161.30      7.85 o 
   1   0   9      936.31      905.69     13.62 o 
   2   0   9      131.15      124.88      3.84 o 
   3   0   9       60.14       65.77      4.53 o 
   4   0   9      833.23      788.03     12.48 o 
   5   0   9       47.95       47.53      4.90 o 
   6   0   9        5.11       10.09      6.35 o 
  -6   1   9       65.12       72.18      6.56 o 
  -5   1   9      282.58      278.15      7.76 o 
  -4   1   9       36.19       38.31      4.68 o 
  -3   1   9      601.76      640.91     13.08 o 
  -2   1   9      174.85      179.38      3.87 o 
  -1   1   9     3510.93     3513.25     31.41 o 
   0   1   9      106.79      113.32      4.27 o 
   1   1   9     3523.80     3542.79     48.47 o 
   2   1   9      174.90      179.00      4.67 o 
   3   1   9      601.73      637.02     10.02 o 
   4   1   9       35.57       41.34      4.93 o 
   5   1   9      283.56      277.29      8.29 o 
   6   1   9       66.43       74.09      6.46 o 
  -6   2   9      101.59      108.22      5.68 o 
  -5   2   9      770.16      761.30     11.74 o 
  -4   2   9       25.23       13.23      4.28 o 
  -3   2   9      176.24      201.41      5.17 o 
  -2   2   9     3531.68     3695.76     25.90 o 
  -1   2   9     1951.02     1993.46     28.70 o 
   0   2   9     4417.97     4336.97     41.24 o 
   1   2   9     1951.91     2022.78     24.79 o 
   2   2   9     3534.27     3736.73     39.71 o 
   3   2   9      177.77      213.04      6.73 o 
   4   2   9       25.49       23.76      5.51 o 
   5   2   9      772.91      748.56     11.14 o 
   6   2   9      100.16      103.00      9.63 o 
  -6   3   9      130.54      139.54      7.47 o 
  -5   3   9      183.29      187.54      8.24 o 
  -4   3   9       85.23       88.22      4.68 o 
  -3   3   9      419.36      429.28      7.37 o 
  -2   3   9      319.56      386.92      6.24 o 
  -1   3   9     5983.32     6140.95     45.60 o 
   0   3   9     4825.83     4743.83     40.86 o 
   1   3   9     5992.18     6166.64     67.58 o 
   2   3   9      318.20      374.18      7.28 o 
   3   3   9      421.60      430.13      9.32 o 
   4   3   9       84.18       86.41      4.61 o 
   5   3   9      182.56      168.16      7.21 o 
   6   3   9      130.10      130.43     13.28 o 
  -6   4   9       94.29      106.59      4.57 o 
  -5   4   9      216.35      210.61      6.74 o 
  -4   4   9      260.97      247.57      6.80 o 
  -3   4   9       70.84       78.31      4.92 o 
  -2   4   9     1103.61     1189.10     12.38 o 
  -1   4   9      217.77      204.09      5.11 o 
   0   4   9      381.84      391.04      6.90 o 
   1   4   9      222.45      201.46      7.11 o 
   2   4   9     1110.88     1235.22     17.60 o 
   3   4   9       69.62       58.21      6.06 o 
   4   4   9      262.46      241.07      6.39 o 
   5   4   9      219.70      195.09      7.56 o 
   6   4   9       93.61      113.59      9.93 o 
  -6   5   9       63.95       66.15      4.42 o 
  -5   5   9      351.81      340.36      8.64 o 
  -4   5   9      842.88      812.50     13.17 o 
  -3   5   9      195.92      195.78      6.38 o 
  -2   5   9      116.21      121.07      4.77 o 
  -1   5   9      246.95      271.84      6.75 o 
   0   5   9      323.36      327.41      6.60 o 
   1   5   9      247.93      265.78      7.64 o 
   2   5   9      114.82      112.91     11.69 o 
   3   5   9      196.07      187.98      6.99 o 
   4   5   9      841.90      788.71     14.87 o 
   5   5   9      352.00      328.05     18.49 o 
   6   5   9       63.92       77.26      8.29 o 
  -5   6   9        2.89       -3.79      5.36 o 
  -4   6   9      181.34      176.27      6.35 o 
  -3   6   9        0.63        1.44      4.17 o 
  -2   6   9      203.48      208.45      6.78 o 
  -1   6   9      491.51      486.92      8.47 o 
   0   6   9     2530.21     2585.93     35.77 o 
   1   6   9      490.86      494.37     15.29 o 
   2   6   9      204.27      207.98     10.87 o 
   3   6   9        0.65       -6.23      6.23 o 
   4   6   9      181.60      184.75      7.90 o 
   5   6   9        2.74        7.31      7.52 o 
  -5   7   9       57.17       52.54      4.51 o 
  -4   7   9      375.30      344.12      8.05 o 
  -3   7   9      167.06      165.18      6.56 o 
  -2   7   9       78.01       76.03      4.70 o 
  -1   7   9      212.36      212.41      5.96 o 
   0   7   9       17.75       17.81      5.43 o 
   1   7   9      213.01      221.72      6.49 o 
   2   7   9       76.56       80.88      6.78 o 
   3   7   9      168.14      163.12      8.74 o 
   4   7   9      375.34      349.23     11.92 o 
   5   7   9       56.94       59.75      9.22 o 
  -5   8   9        9.47        3.91      5.03 o 
  -4   8   9       76.79       64.02      6.14 o 
  -3   8   9       67.29       64.76      5.43 o 
  -2   8   9      163.18      138.26      7.08 o 
  -1   8   9       11.92       10.17      4.34 o 
   0   8   9       46.96       56.47      4.47 o 
   1   8   9       12.35        9.19      4.56 o 
   2   8   9      162.70      137.72      6.04 o 
   3   8   9       67.93       68.90      6.33 o 
   4   8   9       76.93       76.99      6.92 o 
  -4   9   9       25.10       25.74      9.41 o 
  -3   9   9      152.21      146.75      6.91 o 
  -2   9   9      290.43      273.37      7.71 o 
  -1   9   9      266.03      258.24      6.74 o 
   0   9   9        0.09       -1.60      5.27 o 
   1   9   9      260.99      255.07      9.37 o 
   2   9   9      291.67      275.73      8.31 o 
   3   9   9      150.57      144.63      7.48 o 
   4   9   9       25.53       20.86      7.46 o 
  -3  10   9       95.85       94.00      9.19 o 
  -2  10   9      182.92      194.01      9.19 o 
  -1  10   9       40.91       36.31      5.95 o 
   0  10   9       16.30       27.62      5.12 o 
   1  10   9       40.53       39.50      5.22 o 
   2  10   9      185.08      174.16      6.67 o 
   3  10   9       95.81       97.67      6.18 o 
  -2  11   9       32.29       27.50      6.41 o 
  -1  11   9      135.64      135.21      9.07 o 
   0  11   9       67.77       68.41      6.46 o 
   1  11   9      136.20      134.06      5.38 o 
   2  11   9       32.87       22.09      4.72 o 
  -1  12   9        4.87        9.80      6.02 o 
   0  12   9       45.50       42.42      4.78 o 
   0   0  10     1638.36     1645.11     26.03 o 
   1   0  10      249.11      247.59      6.01 o 
   2   0  10       43.99       44.87      3.60 o 
   3   0  10      740.90      777.18     10.60 o 
   4   0  10     1560.40     1495.70     18.07 o 
   5   0  10      336.47      325.22      7.37 o 
   6   0  10        9.81        9.07      6.08 o 
  -6   1  10      213.31      225.11      8.30 o 
  -5   1  10      285.99      296.46      7.19 o 
  -4   1  10       14.57       17.83      4.50 o 
  -3   1  10      706.04      758.15     11.56 o 
  -2   1  10     1208.64     1220.05     12.59 o 
  -1   1  10        2.64        5.01      2.69 o 
   0   1  10     6909.23     6563.45     69.32 o 
   1   1  10        2.25        0.55      4.15 o 
   2   1  10     1211.26     1233.71     13.60 o 
   3   1  10      710.10      745.28     11.03 o 
   4   1  10       14.63       20.70      4.73 o 
   5   1  10      282.33      297.48      8.18 o 
   6   1  10      216.20      227.67      8.09 o 
  -6   2  10      267.69      266.38      7.17 o 
  -5   2  10       22.67       29.60      4.96 o 
  -4   2  10      132.82      133.16      4.89 o 
  -3   2  10      128.55      138.18      4.83 o 
  -2   2  10     2566.10     2645.14     19.49 o 
  -1   2  10      869.80      826.84     13.61 o 
   0   2  10       65.13       51.85      3.50 o 
   1   2  10      867.84      849.00     14.45 o 
   2   2  10     2564.21     2639.96     29.63 o 
   3   2  10      128.49      137.39      6.84 o 
   4   2  10      132.05      141.26      6.11 o 
   5   2  10       23.14       32.61      4.73 o 
   6   2  10      264.89      246.05      9.81 o 
  -6   3  10       68.16       74.19      4.92 o 
  -5   3  10      113.11      108.80      6.26 o 
  -4   3  10      297.70      292.33      6.66 o 
  -3   3  10       39.49       34.98      3.99 o 
  -2   3  10      957.73      937.98      9.77 o 
  -1   3  10      187.15      197.88      4.66 o 
   0   3  10      232.78      270.11      5.47 o 
   1   3  10      187.86      204.38      6.92 o 
   2   3  10      954.64      929.71     12.03 o 
   3   3  10       38.89       45.79      4.77 o 
   4   3  10      299.27      282.31      6.46 o 
   5   3  10      113.32      104.64      6.36 o 
   6   3  10       68.88       54.16     14.43 o 
  -6   4  10      197.63      211.14      5.43 o 
  -5   4  10      529.64      496.13      9.21 o 
  -4   4  10        3.31        1.90      4.45 o 
  -3   4  10      301.40      303.52      7.80 o 
  -2   4  10     2075.24     2243.65     20.20 o 
  -1   4  10     2168.24     2320.60     19.88 o 
   0   4  10      156.81      160.53      4.79 o 
   1   4  10     2168.76     2261.75     28.82 o 
   2   4  10     2077.50     2238.90     27.37 o 
   3   4  10      302.56      306.54     12.08 o 
   4   4  10        3.28        4.78      4.25 o 
   5   4  10      530.74      503.37     12.07 o 
   6   4  10      199.72      209.51     11.21 o 
  -6   5  10      218.77      207.95      8.01 o 
  -5   5  10      175.99      176.54      6.07 o 
  -4   5  10       24.03       23.47      5.13 o 
  -3   5  10      255.62      261.89      7.48 o 
  -2   5  10      308.94      304.80      6.56 o 
  -1   5  10      777.80      929.92     11.65 o 
   0   5  10     1699.39     1724.24     20.92 o 
   1   5  10      778.04      900.22     14.48 o 
   2   5  10      308.30      335.37     11.06 o 
   3   5  10      256.52      265.34      8.03 o 
   4   5  10       24.23       18.34      4.63 o 
   5   5  10      174.82      169.18      9.31 o 
   6   5  10      219.51      235.56     11.37 o 
  -5   6  10      193.46      194.45      6.42 o 
  -4   6  10      858.06      841.29     12.66 o 
  -3   6  10      178.61      196.40      6.08 o 
  -2   6  10      253.59      254.71      7.80 o 
  -1   6  10      295.14      305.64      7.56 o 
   0   6  10        7.58        6.27      5.75 o 
   1   6  10      295.12      313.16      8.57 o 
   2   6  10      254.36      246.27      8.55 o 
   3   6  10      175.88      171.54      6.65 o 
   4   6  10      860.16      859.96     14.76 o 
   5   6  10      193.34      201.35     12.94 o 
  -5   7  10       79.06       77.02      4.69 o 
  -4   7  10      162.42      139.51      5.93 o 
  -3   7  10      207.79      184.07      6.65 o 
  -2   7  10      383.89      377.23     10.53 o 
  -1   7  10      271.28      272.81      6.76 o 
   0   7  10       86.25       77.67      6.29 o 
   1   7  10      270.80      271.39      8.01 o 
   2   7  10      378.55      363.54      9.28 o 
   3   7  10      206.13      185.03      7.64 o 
   4   7  10      161.42      158.50      8.18 o 
   5   7  10       79.21       74.44      9.29 o 
  -4   8  10       27.67       25.46      6.41 o 
  -3   8  10       13.04       16.75      4.90 o 
  -2   8  10      196.98      180.54      7.34 o 
  -1   8  10       95.74      100.67      5.26 o 
   0   8  10       63.25       62.60      4.62 o 
   1   8  10       95.26      101.03      5.33 o 
   2   8  10      195.37      182.17      6.84 o 
   3   8  10       12.67       24.73      5.64 o 
   4   8  10       27.25       17.93      6.86 o 
  -4   9  10       12.93       14.16      5.54 o 
  -3   9  10      552.83      553.87     14.48 o 
  -2   9  10      172.00      155.50      7.71 o 
  -1   9  10      100.52      106.14      5.38 o 
   0   9  10      207.15      221.68      6.85 o 
   1   9  10       99.52      106.95      6.35 o 
   2   9  10      171.71      171.68      8.00 o 
   3   9  10      552.21      550.51     20.03 o 
   4   9  10       13.14       12.16      7.18 o 
  -3  10  10        0.68       -1.27      6.25 o 
  -2  10  10      142.90      149.61     10.88 o 
  -1  10  10      386.33      398.10     10.04 o 
   0  10  10       12.22        8.66      5.15 o 
   1  10  10      385.53      396.12      9.06 o 
   2  10  10      141.75      164.54      7.67 o 
   3  10  10        0.61        0.99      6.05 o 
  -2  11  10      174.29      165.16     12.14 o 
  -1  11  10      139.92      156.94      7.37 o 
   0  11  10        1.15        3.44      4.34 o 
   1  11  10      141.00      146.80      6.12 o 
   2  11  10      174.83      165.29      6.15 o 
   0  12  10       14.21        6.80      5.45 o 
   1   0  11     6045.71     5925.14     64.24 o 
   2   0  11       28.43       40.36      3.61 o 
   3   0  11      980.90     1060.63     14.70 o 
   4   0  11       95.43      103.13      5.86 o 
   5   0  11      490.29      487.86      8.76 o 
   6   0  11       13.43       -1.38      5.81 o 
  -6   1  11      177.94      193.07      7.90 o 
  -5   1  11      210.51      205.88      6.40 o 
  -4   1  11      323.68      339.17      8.59 o 
  -3   1  11      410.58      426.43      8.58 o 
  -2   1  11      318.38      319.58      8.39 o 
  -1   1  11     2871.87     2902.30     26.99 o 
   0   1  11       79.47       81.90      4.06 o 
   1   1  11     2864.55     2906.26     36.95 o 
   2   1  11      316.37      320.04      7.41 o 
   3   1  11      414.40      427.53      8.49 o 
   4   1  11      323.49      350.06      7.94 o 
   5   1  11      211.86      198.06      6.77 o 
   6   1  11      179.82      188.22      7.40 o 
  -6   2  11      119.96      115.75      6.11 o 
  -5   2  11       35.78       29.32      4.71 o 
  -4   2  11      158.92      167.25      5.22 o 
  -3   2  11      332.03      367.14      7.27 o 
  -2   2  11      294.65      300.01      5.60 o 
  -1   2  11     1016.61     1026.91     11.63 o 
   0   2  11      400.13      412.69      7.87 o 
   1   2  11     1010.60      999.65     15.02 o 
   2   2  11      295.97      306.98      7.47 o 
   3   2  11      333.02      367.30     12.03 o 
   4   2  11      160.52      165.79      6.46 o 
   5   2  11       36.85       33.45      4.89 o 
   6   2  11      121.15      113.51      8.66 o 
  -6   3  11      155.84      166.86      5.70 o 
  -5   3  11      334.39      308.35      8.29 o 
  -4   3  11      305.00      305.99      6.74 o 
  -3   3  11      129.22      128.00      5.26 o 
  -2   3  11     1409.84     1441.99     14.34 o 
  -1   3  11     1098.84     1142.64     11.39 o 
   0   3  11      338.68      321.02      6.60 o 
   1   3  11     1103.50     1081.94     14.54 o 
   2   3  11     1413.16     1458.15     16.60 o 
   3   3  11      126.49      123.29      5.94 o 
   4   3  11      304.85      293.00      7.10 o 
   5   3  11      335.26      320.01     12.01 o 
   6   3  11      153.11      172.39     16.78 o 
  -6   4  11      161.84      163.26      7.40 o 
  -5   4  11       65.85       64.61      5.61 o 
  -4   4  11       93.76       90.68      5.27 o 
  -3   4  11      803.20      809.63     15.65 o 
  -2   4  11      825.13      839.96     10.67 o 
  -1   4  11      558.02      531.78      7.77 o 
   0   4  11      544.68      622.13     13.13 o 
   1   4  11      556.38      520.13     10.07 o 
   2   4  11      823.71      861.62     14.17 o 
   3   4  11      806.77      796.73     17.64 o 
   4   4  11       92.28       80.92      4.93 o 
   5   4  11       64.20       48.43      6.92 o 
   6   4  11      162.71      151.61     10.03 o 
  -5   5  11      387.84      359.33      7.71 o 
  -4   5  11      363.26      360.18     10.11 o 
  -3   5  11      104.54      100.95      5.27 o 
  -2   5  11      328.96      325.81      7.18 o 
  -1   5  11      888.99      884.36     12.61 o 
   0   5  11      159.66      177.49      7.89 o 
   1   5  11      889.53      864.36     14.06 o 
   2   5  11      329.66      315.78     10.89 o 
   3   5  11      104.50      108.82     10.94 o 
   4   5  11      364.55      378.04     11.07 o 
   5   5  11      392.51      366.93     12.32 o 
  -5   6  11       35.04       47.67      5.19 o 
  -4   6  11      104.30       97.11      5.63 o 
  -3   6  11       59.40       46.53      4.99 o 
  -2   6  11      323.40      297.41     11.10 o 
  -1   6  11      331.22      328.05      8.33 o 
   0   6  11        0.40        2.58      4.31 o 
   1   6  11      330.57      332.85     11.34 o 
   2   6  11      323.91      304.59      8.70 o 
   3   6  11       59.06       42.25      4.93 o 
   4   6  11      105.07       99.27      7.65 o 
   5   6  11       35.45       59.71     10.11 o 
  -5   7  11       15.85       19.09      4.14 o 
  -4   7  11       10.61       15.09      4.72 o 
  -3   7  11      116.44      122.38      7.31 o 
  -2   7  11      423.53      416.15      8.03 o 
  -1   7  11       61.34       65.76      4.77 o 
   0   7  11      161.75      184.66      7.12 o 
   1   7  11       61.10       82.94      5.91 o 
   2   7  11      420.96      401.44      7.98 o 
   3   7  11      115.67      118.99      6.27 o 
   4   7  11       10.38       12.88      6.61 o 
   5   7  11       16.21       17.57      7.88 o 
  -4   8  11       80.15       93.87     12.03 o 
  -3   8  11       51.12       60.68      6.42 o 
  -2   8  11       79.23       78.77      5.16 o 
  -1   8  11      386.98      398.40      8.13 o 
   0   8  11       23.42       34.39      4.42 o 
   1   8  11      390.45      399.25      8.36 o 
   2   8  11       79.62       79.02      5.76 o 
   3   8  11       51.90       55.53      5.60 o 
   4   8  11       79.62       65.95      9.87 o 
  -4   9  11       45.96       50.64      5.85 o 
  -3   9  11      732.54      723.79     13.45 o 
  -2   9  11      202.08      183.92      6.38 o 
  -1   9  11      107.89      116.39      5.48 o 
   0   9  11      663.73      647.19     13.77 o 
   1   9  11      108.08      111.42      6.85 o 
   2   9  11      202.88      188.46      9.84 o 
   3   9  11      726.31      740.18     18.21 o 
   4   9  11       45.10       62.03     11.07 o 
  -3  10  11       57.13       44.87      6.75 o 
  -2  10  11       55.41       37.91      6.98 o 
  -1  10  11       54.40       63.10      7.07 o 
   0  10  11       79.29       78.07      5.93 o 
   1  10  11       54.87       51.06      5.63 o 
   2  10  11       54.75       61.22      6.34 o 
   3  10  11       55.61       52.09      5.83 o 
  -2  11  11      174.23      184.92      8.44 o 
  -1  11  11      169.34      175.59      7.97 o 
   0  11  11       10.16        8.66      4.46 o 
   1  11  11      168.99      177.80      9.54 o 
   2  11  11      173.83      181.85      7.86 o 
   0   0  12      909.05      954.06     15.29 o 
   1   0  12     1544.18     1640.15     23.00 o 
   2   0  12      580.46      629.41      9.18 o 
   3   0  12       34.02       34.25      4.55 o 
   4   0  12      104.24      103.08      5.27 o 
   5   0  12       41.32       40.73      5.19 o 
   6   0  12       61.25       55.07      5.81 o 
  -6   1  12       19.31       28.02      6.21 o 
  -5   1  12       65.84       67.40      5.07 o 
  -4   1  12      196.77      204.45      5.85 o 
  -3   1  12       70.87       84.24      4.73 o 
  -2   1  12      814.29      872.67     10.61 o 
  -1   1  12     2048.69     2010.65     22.30 o 
   0   1  12      583.54      617.38      9.91 o 
   1   1  12     2054.40     2060.17     25.41 o 
   2   1  12      813.21      857.76     12.13 o 
   3   1  12       71.04       77.43      4.61 o 
   4   1  12      196.68      203.31      5.76 o 
   5   1  12       65.31       70.38      5.12 o 
   6   1  12       19.29       22.74      8.45 o 
  -6   2  12        6.24        7.98      4.85 o 
  -5   2  12      243.73      223.11      6.64 o 
  -4   2  12      125.46      130.69      6.35 o 
  -3   2  12      337.94      348.56      7.45 o 
  -2   2  12     1344.12     1322.46     13.25 o 
  -1   2  12     3207.17     3325.99     33.04 o 
   0   2  12     8228.35     7895.35     77.98 o 
   1   2  12     3200.75     3292.20     34.94 o 
   2   2  12     1342.50     1315.20     14.39 o 
   3   2  12      337.82      344.44      8.50 o 
   4   2  12      123.67      122.65      5.14 o 
   5   2  12      241.28      227.92      7.13 o 
   6   2  12        6.10        9.70      6.90 o 
  -6   3  12       86.46       93.69      4.81 o 
  -5   3  12       27.37       32.34      5.10 o 
  -4   3  12      667.02      646.17      9.73 o 
  -3   3  12       66.60       78.84      4.59 o 
  -2   3  12      650.29      648.99      8.28 o 
  -1   3  12      397.35      401.22      6.39 o 
   0   3  12      610.10      612.15     12.82 o 
   1   3  12      400.15      381.58      7.58 o 
   2   3  12      652.48      631.17     10.02 o 
   3   3  12       66.35       80.99      6.43 o 
   4   3  12      669.51      642.77      9.80 o 
   5   3  12       27.86       35.25      6.96 o 
   6   3  12       85.55      115.99     20.82 o 
  -6   4  12       12.33       15.62      4.11 o 
  -5   4  12       64.41       66.80      5.52 o 
  -4   4  12      131.57      135.36      5.46 o 
  -3   4  12      108.68      103.77      5.26 o 
  -2   4  12     1446.95     1487.62     15.93 o 
  -1   4  12      311.18      288.06      6.64 o 
   0   4  12      422.19      522.05     10.68 o 
   1   4  12      311.36      292.77      8.17 o 
   2   4  12     1445.36     1483.75     20.38 o 
   3   4  12      110.43      108.85      5.42 o 
   4   4  12      130.81      125.50      5.85 o 
   5   4  12       64.97       62.92      7.98 o 
   6   4  12       12.86       33.16      7.83 o 
  -5   5  12       76.65       82.27      4.94 o 
  -4   5  12       62.34       64.67      5.13 o 
  -3   5  12       61.15       67.60      4.93 o 
  -2   5  12       91.97       89.61      5.49 o 
  -1   5  12      211.55      235.15      8.62 o 
   0   5  12      764.92      784.33     15.13 o 
   1   5  12      209.56      238.79      8.82 o 
   2   5  12       92.90      106.72      7.69 o 
   3   5  12       61.43       65.22      5.02 o 
   4   5  12       63.96       69.80      6.83 o 
   5   5  12       76.29       87.69      8.04 o 
  -5   6  12      177.98      176.21      6.42 o 
  -4   6  12      189.27      167.18      6.21 o 
  -3   6  12       87.09       96.50      5.97 o 
  -2   6  12      305.77      279.25      8.25 o 
  -1   6  12      334.03      303.98      7.97 o 
   0   6  12      299.62      314.49      9.58 o 
   1   6  12      335.17      310.15      8.51 o 
   2   6  12      307.04      298.13      7.92 o 
   3   6  12       87.25       92.28      5.07 o 
   4   6  12      188.85      167.01      8.22 o 
   5   6  12      176.38      200.52     10.26 o 
  -5   7  12      198.30      200.15      6.24 o 
  -4   7  12        3.46        9.10      5.74 o 
  -3   7  12      380.14      356.23      9.83 o 
  -2   7  12      595.66      588.74     13.03 o 
  -1   7  12      182.53      176.74      7.37 o 
   0   7  12       25.15       35.83      5.43 o 
   1   7  12      184.33      182.33      7.86 o 
   2   7  12      594.62      553.22      9.18 o 
   3   7  12      379.22      354.49      8.58 o 
   4   7  12        3.61       14.58      6.61 o 
   5   7  12      198.47      202.19     18.68 o 
  -4   8  12       29.32       36.22     10.15 o 
  -3   8  12      450.44      407.93     10.34 o 
  -2   8  12       31.85       33.15      4.62 o 
  -1   8  12       36.98       42.45      4.74 o 
   0   8  12        0.12        1.93      4.34 o 
   1   8  12       37.04       43.86      5.21 o 
   2   8  12       30.15       29.74      5.58 o 
   3   8  12      449.69      405.49     10.04 o 
   4   8  12       29.17       15.68     10.51 o 
  -4   9  12      137.29      150.32      9.63 o 
  -3   9  12       68.26       64.71      7.36 o 
  -2   9  12       80.05       85.18      6.31 o 
  -1   9  12      225.93      209.10      6.36 o 
   0   9  12       40.64       36.28      5.89 o 
   1   9  12      227.24      213.09      7.48 o 
   2   9  12       80.27       95.95      8.49 o 
   3   9  12       68.16       75.47      6.86 o 
   4   9  12      137.77      146.49      9.10 o 
  -3  10  12       56.36       54.14      6.78 o 
  -2  10  12      202.86      218.01      9.22 o 
  -1  10  12      128.79      136.11      8.35 o 
   0  10  12        0.69       -0.94      6.52 o 
   1  10  12      128.85      158.31      6.54 o 
   2  10  12      202.06      211.31      7.86 o 
   3  10  12       57.23       57.07      5.54 o 
  -2  11  12       89.60       86.16      6.81 o 
  -1  11  12      202.23      218.22      7.71 o 
   0  11  12      568.84      565.31      9.74 o 
   1  11  12      202.11      206.09      8.24 o 
   2  11  12       90.19       87.06      5.87 o 
   1   0  13      519.57      516.68      9.70 o 
   2   0  13      115.90      120.51      4.72 o 
   3   0  13       78.39       71.55      4.98 o 
   4   0  13       43.79       41.90      4.54 o 
   5   0  13      281.99      279.62      7.15 o 
   6   0  13       99.77      109.03      7.41 o 
  -6   1  13       62.31       71.48      9.08 o 
  -5   1  13      130.86      123.32      5.74 o 
  -4   1  13      497.36      512.37      9.51 o 
  -3   1  13      935.78      921.38     13.10 o 
  -2   1  13      158.53      168.04      5.29 o 
  -1   1  13     2171.39     2244.00     22.75 o 
   0   1  13     6120.30     6180.20     66.06 o 
   1   1  13     2181.02     2251.68     23.20 o 
   2   1  13      160.00      158.49      5.33 o 
   3   1  13      931.60      914.52     12.15 o 
   4   1  13      498.93      485.95      8.24 o 
   5   1  13      131.58      120.52      5.61 o 
   6   1  13       63.09       59.70      6.83 o 
  -6   2  13       45.30       53.11      5.19 o 
  -5   2  13       23.13       24.61      4.73 o 
  -4   2  13       47.03       55.73      4.62 o 
  -3   2  13      451.23      417.75      9.67 o 
  -2   2  13     1265.73     1271.83     13.03 o 
  -1   2  13     3099.45     3180.92     28.00 o 
   0   2  13     1054.41     1013.68     16.40 o 
   1   2  13     3090.83     3138.19     31.17 o 
   2   2  13     1265.25     1264.80     14.17 o 
   3   2  13      452.40      430.04      8.33 o 
   4   2  13       47.42       41.42      4.36 o 
   5   2  13       24.07       19.20      4.74 o 
   6   2  13       46.23       50.23      7.33 o 
  -6   3  13       65.07       69.94      4.91 o 
  -5   3  13      129.49      127.96      5.97 o 
  -4   3  13      139.31      138.59      6.00 o 
  -3   3  13       76.08       78.75      4.62 o 
  -2   3  13     1048.51     1109.19     12.22 o 
  -1   3  13     1247.62     1307.74     13.11 o 
   0   3  13       38.75       39.75      4.44 o 
   1   3  13     1247.19     1316.39     15.68 o 
   2   3  13     1045.88     1116.09     14.04 o 
   3   3  13       75.43       78.39      6.39 o 
   4   3  13      141.35      136.77      5.87 o 
   5   3  13      129.08      134.37      9.30 o 
   6   3  13       65.13       67.83      9.03 o 
  -6   4  13       29.21       45.47      4.31 o 
  -5   4  13       94.45       93.27      5.66 o 
  -4   4  13      311.59      305.34      7.37 o 
  -3   4  13      285.77      286.63      7.62 o 
  -2   4  13     1327.40     1326.95     14.69 o 
  -1   4  13      790.49      806.04     10.71 o 
   0   4  13     5066.68     5211.89     66.54 o 
   1   4  13      788.47      783.24     12.98 o 
   2   4  13     1328.35     1344.88     17.67 o 
   3   4  13      282.74      263.44      8.86 o 
   4   4  13      312.60      297.48      7.75 o 
   5   4  13       92.29      102.38     10.02 o 
   6   4  13       29.26       34.58     12.44 o 
  -5   5  13       41.24       40.86      5.22 o 
  -4   5  13      636.21      585.44     10.33 o 
  -3   5  13      155.97      167.13      5.93 o 
  -2   5  13       41.62       34.17      4.99 o 
  -1   5  13      165.00      179.09      6.28 o 
   0   5  13      109.84      112.36      5.79 o 
   1   5  13      165.53      176.27      7.25 o 
   2   5  13       41.26       33.97      5.75 o 
   3   5  13      158.41      152.26      6.57 o 
   4   5  13      635.41      577.90     16.01 o 
   5   5  13       42.29       33.72      7.03 o 
  -5   6  13      148.05      161.57      5.73 o 
  -4   6  13      537.58      472.54      8.95 o 
  -3   6  13       33.20       34.43      5.80 o 
  -2   6  13       97.23       98.09      7.25 o 
  -1   6  13      431.35      423.11      9.15 o 
   0   6  13        1.00        0.31      5.77 o 
   1   6  13      430.45      425.71     11.25 o 
   2   6  13       98.16      100.13      6.01 o 
   3   6  13       32.78       38.62      4.59 o 
   4   6  13      538.61      465.56     14.72 o 
   5   6  13      148.10      158.68      9.73 o 
  -5   7  13       92.29      105.83      4.66 o 
  -4   7  13       32.12       34.08      5.65 o 
  -3   7  13       83.43       61.88      6.54 o 
  -2   7  13      146.51      154.89      5.66 o 
  -1   7  13      452.33      429.42      7.85 o 
   0   7  13       73.70       67.00      5.86 o 
   1   7  13      452.70      444.41     10.60 o 
   2   7  13      145.40      136.78      7.21 o 
   3   7  13       82.60       57.54      5.53 o 
   4   7  13       31.99       37.01      8.47 o 
   5   7  13       93.37      132.65      9.29 o 
  -4   8  13       20.57       12.54      5.74 o 
  -3   8  13      116.20      109.81      7.22 o 
  -2   8  13      176.08      190.34      7.21 o 
  -1   8  13     1008.48      963.54     13.06 o 
   0   8  13       82.00       85.71      5.21 o 
   1   8  13     1009.83      944.12     12.92 o 
   2   8  13      176.88      190.98      8.51 o 
   3   8  13      114.79      110.24      6.12 o 
   4   8  13       19.93       21.65      8.56 o 
  -4   9  13      372.26      369.86     10.95 o 
  -3   9  13      204.11      236.72      8.73 o 
  -2   9  13       56.60       56.44      6.27 o 
  -1   9  13       39.81       28.29      4.84 o 
   0   9  13        2.06        1.06      4.49 o 
   1   9  13       40.11       38.15      6.07 o 
   2   9  13       56.22       59.38      7.98 o 
   3   9  13      203.38      219.09      9.27 o 
   4   9  13      370.99      413.84     18.94 o 
  -3  10  13       10.16       20.03      6.52 o 
  -2  10  13       92.24       87.89      7.39 o 
  -1  10  13      136.29      133.94      7.89 o 
   0  10  13      248.90      244.77      7.29 o 
   1  10  13      136.58      134.83      7.64 o 
   2  10  13       93.75       90.79      6.42 o 
   3  10  13       10.02       15.79      6.21 o 
  -2  11  13       21.24       11.02      5.36 o 
  -1  11  13       13.45       25.54      4.90 o 
   0  11  13        8.79       15.77      5.29 o 
   1  11  13       13.69       14.04      5.55 o 
   2  11  13       21.04       24.36      4.32 o 
   0   0  14     3833.38     4042.23     53.96 o 
   1   0  14      255.73      273.90      5.76 o 
   2   0  14       88.82      101.36      4.24 o 
   3   0  14     2772.48     2723.32     28.16 o 
   4   0  14      348.53      356.49      7.61 o 
   5   0  14       71.95       68.77      5.16 o 
   6   0  14       67.67       86.74      5.59 o 
  -6   1  14      148.11      147.90      9.22 o 
  -5   1  14      283.75      292.87      7.59 o 
  -4   1  14      783.35      739.25     10.21 o 
  -3   1  14      241.74      236.07      7.16 o 
  -2   1  14      973.18     1006.23     13.76 o 
  -1   1  14     1938.45     1966.57     20.57 o 
   0   1  14     3712.15     3949.14     44.22 o 
   1   1  14     1938.66     1922.57     21.89 o 
   2   1  14      973.41      983.52     11.91 o 
   3   1  14      240.04      235.42      6.51 o 
   4   1  14      786.47      732.65     11.71 o 
   5   1  14      282.96      282.67      7.11 o 
   6   1  14      149.14      149.88     10.34 o 
  -6   2  14       51.94       60.41      4.58 o 
  -5   2  14      126.59      137.93      5.76 o 
  -4   2  14      162.08      170.65      5.83 o 
  -3   2  14        4.48        3.70      4.04 o 
  -2   2  14      377.47      364.62      7.10 o 
  -1   2  14      721.02      714.20      9.40 o 
   0   2  14      168.84      161.39      6.11 o 
   1   2  14      720.77      727.37     10.57 o 
   2   2  14      378.12      368.76      7.32 o 
   3   2  14        4.98       11.23      3.91 o 
   4   2  14      161.63      157.84      5.30 o 
   5   2  14      124.78      120.23      5.86 o 
   6   2  14       50.86       55.14      7.17 o 
  -6   3  14      122.81      134.71      6.90 o 
  -5   3  14       81.79       76.97      5.42 o 
  -4   3  14       69.81       88.12      5.32 o 
  -3   3  14      409.03      412.73      8.77 o 
  -2   3  14        1.33        1.57      3.59 o 
  -1   3  14     1057.26     1128.51     12.46 o 
   0   3  14      806.43      826.49     13.01 o 
   1   3  14     1058.94     1119.30     12.64 o 
   2   3  14        1.53        7.37      3.78 o 
   3   3  14      408.62      419.49     11.62 o 
   4   3  14       69.24       74.23      4.86 o 
   5   3  14       81.85       85.09      7.98 o 
   6   3  14      121.10      117.49      7.68 o 
  -6   4  14      120.12      111.42      5.60 o 
  -5   4  14       63.42       61.16      5.56 o 
  -4   4  14       93.48       89.70      5.39 o 
  -3   4  14      205.02      181.43      6.11 o 
  -2   4  14      234.56      248.31      7.06 o 
  -1   4  14      858.36      869.54     12.26 o 
   0   4  14      145.40      162.13      6.69 o 
   1   4  14      854.50      857.52     13.29 o 
   2   4  14      236.67      256.48      7.67 o 
   3   4  14      206.63      169.83      7.41 o 
   4   4  14       94.50       91.78      6.66 o 
   5   4  14       63.44       62.76      8.94 o 
   6   4  14      121.51      125.11     13.82 o 
  -5   5  14       18.24       23.42      5.11 o 
  -4   5  14       14.47        3.85      4.67 o 
  -3   5  14       24.56       33.07      4.70 o 
  -2   5  14       44.80       40.77      5.56 o 
  -1   5  14      365.34      340.54      8.56 o 
   0   5  14     2077.12     2090.70     23.37 o 
   1   5  14      363.35      339.32      8.95 o 
   2   5  14       45.60       45.88      6.26 o 
   3   5  14       23.92       21.93      4.21 o 
   4   5  14       14.87        6.00      5.67 o 
   5   5  14       18.54       17.77      6.66 o 
  -5   6  14      119.84      111.51      5.10 o 
  -4   6  14       34.49       34.16      5.74 o 
  -3   6  14      807.79      830.73     13.89 o 
  -2   6  14      143.17      133.47      5.96 o 
  -1   6  14       98.37      100.06      6.15 o 
   0   6  14      525.25      481.19     11.84 o 
   1   6  14       97.49      104.18      7.13 o 
   2   6  14      143.10      123.70      5.65 o 
   3   6  14      808.70      829.16     11.28 o 
   4   6  14       34.64       52.21     12.21 o 
   5   6  14      117.26      125.04      9.86 o 
  -5   7  14       96.76       97.39      6.39 o 
  -4   7  14       31.80       26.12      5.90 o 
  -3   7  14      289.35      263.39      9.13 o 
  -2   7  14       12.21       18.66      5.62 o 
  -1   7  14      292.51      296.33      6.99 o 
   0   7  14       11.69       19.87      5.26 o 
   1   7  14      293.23      295.39      7.79 o 
   2   7  14       12.24        6.67      4.38 o 
   3   7  14      286.53      268.75      7.85 o 
   4   7  14       31.82       13.57      8.41 o 
   5   7  14       99.00       93.60     11.59 o 
  -4   8  14       14.56        8.61      5.65 o 
  -3   8  14      203.74      184.94      8.61 o 
  -2   8  14      239.40      240.21      7.69 o 
  -1   8  14      626.55      604.11      9.74 o 
   0   8  14        7.54        8.11      4.61 o 
   1   8  14      626.16      598.05     10.66 o 
   2   8  14      238.95      228.07      8.11 o 
   3   8  14      202.22      202.12      7.27 o 
   4   8  14       14.72       12.10     10.79 o 
  -4   9  14       28.94       22.00      5.56 o 
  -3   9  14       14.37        8.38      5.43 o 
  -2   9  14      480.52      452.42     11.54 o 
  -1   9  14      200.97      196.25      6.47 o 
   0   9  14      211.43      222.97      6.65 o 
   1   9  14      202.12      198.99      7.87 o 
   2   9  14      481.29      448.75     13.17 o 
   3   9  14       14.56        0.82      6.03 o 
   4   9  14       27.96       39.21      9.45 o 
  -3  10  14       45.25       41.80      5.28 o 
  -2  10  14      140.04      153.70      8.09 o 
  -1  10  14       70.31      101.04      7.80 o 
   0  10  14      127.30      135.18      5.96 o 
   1  10  14       68.93       79.68      8.67 o 
   2  10  14      138.28      157.47      7.35 o 
   3  10  14       44.52       56.61     14.36 o 
  -2  11  14      261.73      300.25     33.05 o 
  -1  11  14      161.22      157.49     11.84 o 
   0  11  14       30.06       18.13      6.20 o 
   1  11  14      161.29      168.53      8.35 o 
   2  11  14      260.92      309.30     10.84 o 
   1   0  15      951.72     1019.35     13.10 o 
   2   0  15      360.60      385.07      6.76 o 
   3   0  15       91.90       91.88      5.41 o 
   4   0  15      374.66      388.30      8.36 o 
   5   0  15       77.42       77.63      5.62 o 
   6   0  15       71.73       80.37      6.57 o 
  -6   1  15      197.71      196.96      6.74 o 
  -5   1  15       57.18       67.20      6.67 o 
  -4   1  15      385.30      373.98      7.65 o 
  -3   1  15       80.96       79.31      5.44 o 
  -2   1  15       13.84       11.71      3.40 o 
  -1   1  15      925.95      958.53     14.08 o 
   0   1  15      149.76      142.79      5.11 o 
   1   1  15      928.85      946.27     13.17 o 
   2   1  15       13.80       18.34      3.57 o 
   3   1  15       81.98       78.42      4.91 o 
   4   1  15      384.81      373.17      7.33 o 
   5   1  15       56.91       59.33      5.10 o 
   6   1  15      198.35      213.72      9.32 o 
  -6   2  15       40.94       40.08      4.12 o 
  -5   2  15      141.43      144.82      5.79 o 
  -4   2  15     1145.85     1054.36     12.46 o 
  -3   2  15       27.39       29.49      4.52 o 
  -2   2  15      252.40      251.31      6.40 o 
  -1   2  15      486.29      509.93      7.82 o 
   0   2  15       14.26       20.23      3.96 o 
   1   2  15      486.58      499.77      9.07 o 
   2   2  15      254.08      253.49      6.40 o 
   3   2  15       27.53       33.11      4.81 o 
   4   2  15     1149.01     1031.75     11.21 o 
   5   2  15      142.38      150.12      7.46 o 
   6   2  15       40.63       36.62      6.60 o 
  -6   3  15      374.39      389.02     10.19 o 
  -5   3  15      193.64      203.88      6.45 o 
  -4   3  15      197.65      205.50      6.51 o 
  -3   3  15       38.30       41.72      4.49 o 
  -2   3  15     1168.61     1104.13     12.92 o 
  -1   3  15     1707.17     1773.27     17.92 o 
   0   3  15     1103.87      949.77     14.80 o 
   1   3  15     1703.70     1776.92     17.95 o 
   2   3  15     1177.21     1132.27     14.19 o 
   3   3  15       37.76       41.63      5.72 o 
   4   3  15      197.27      196.34      6.00 o 
   5   3  15      191.06      185.25      6.79 o 
   6   3  15      368.78      416.32     15.17 o 
  -5   4  15      166.99      151.68      6.76 o 
  -4   4  15     1424.50     1405.76     15.35 o 
  -3   4  15      753.63      721.46     10.21 o 
  -2   4  15      202.92      214.87      6.93 o 
  -1   4  15      609.68      632.03     10.35 o 
   0   4  15       90.64      100.92      6.37 o 
   1   4  15      611.79      648.14     14.14 o 
   2   4  15      203.35      212.09      6.67 o 
   3   4  15      755.73      712.92     10.21 o 
   4   4  15     1426.65     1399.05     20.43 o 
   5   4  15      166.47      161.89     13.11 o 
  -5   5  15       46.95       35.86      5.15 o 
  -4   5  15      102.07       96.58      5.93 o 
  -3   5  15      269.78      279.96      7.95 o 
  -2   5  15      138.56      157.36      7.71 o 
  -1   5  15     1012.02     1022.91     14.37 o 
   0   5  15       14.24       17.63      4.77 o 
   1   5  15     1010.28     1005.06     15.26 o 
   2   5  15      138.94      137.01      7.57 o 
   3   5  15      271.60      270.88      7.34 o 
   4   5  15      101.54       95.76      7.10 o 
   5   5  15       47.66       38.12      7.98 o 
  -5   6  15       46.07       49.58      4.34 o 
  -4   6  15       56.00       56.01      6.46 o 
  -3   6  15      137.32      148.06      9.73 o 
  -2   6  15      286.82      313.32      8.70 o 
  -1   6  15      766.09      732.44     12.73 o 
   0   6  15        5.87       18.79      6.72 o 
   1   6  15      766.78      738.44     12.99 o 
   2   6  15      287.96      301.80      8.38 o 
   3   6  15      134.65      150.79      5.89 o 
   4   6  15       55.94       54.99      8.82 o 
   5   6  15       47.61       57.07      7.37 o 
  -5   7  15        3.74        2.26      4.50 o 
  -4   7  15       26.22       29.57      5.32 o 
  -3   7  15      220.65      193.76      9.49 o 
  -2   7  15       73.97       63.72      6.13 o 
  -1   7  15      155.82      153.38      5.56 o 
   0   7  15      688.20      704.49     12.40 o 
   1   7  15      155.62      160.71      6.04 o 
   2   7  15       74.54       80.37      5.20 o 
   3   7  15      220.53      200.99      7.09 o 
   4   7  15       26.33       21.27      7.73 o 
   5   7  15        3.62        7.86      8.56 o 
  -4   8  15       25.05       17.74      4.96 o 
  -3   8  15        3.43        2.47      6.02 o 
  -2   8  15      511.67      475.21     10.55 o 
  -1   8  15      125.00      129.07      6.91 o 
   0   8  15       23.08       22.18      5.02 o 
   1   8  15      125.57      133.87      6.27 o 
   2   8  15      510.91      483.89     12.84 o 
   3   8  15        3.46        7.45      5.03 o 
   4   8  15       24.51       23.71      6.24 o 
  -4   9  15       34.23       30.17      6.37 o 
  -3   9  15      114.67      116.13      6.86 o 
  -2   9  15      479.60      509.63     11.92 o 
  -1   9  15       83.63       81.09      6.31 o 
   0   9  15       93.01      105.22      5.76 o 
   1   9  15       84.54       87.72      6.53 o 
   2   9  15      476.69      501.47     13.73 o 
   3   9  15      113.99      113.50      9.43 o 
  -3  10  15      186.56      182.14      7.74 o 
  -2  10  15       58.81       63.47      5.98 o 
  -1  10  15        4.02       -1.94      5.45 o 
   0  10  15      592.03      575.56     14.22 o 
   1  10  15        3.90        0.96      5.80 o 
   2  10  15       58.71       67.87      6.16 o 
   3  10  15      185.91      194.67     10.07 o 
  -2  11  15       36.93       15.32      7.39 o 
  -1  11  15       33.65       36.12      5.58 o 
   0  11  15        7.77       11.92      6.34 o 
   1  11  15       33.82       39.80      8.08 o 
   2  11  15       38.71       16.41      7.70 o 
   0   0  16     7338.72     7523.06     97.04 o 
   1   0  16      147.67      169.06      5.45 o 
   2   0  16       42.11       65.32      3.96 o 
   3   0  16        0.11        2.22      4.30 o 
   4   0  16        2.30        7.47      4.30 o 
   5   0  16      961.20      994.48     14.24 o 
   6   0  16        6.84        5.82      5.38 o 
  -6   1  16        1.21       -0.97      5.46 o 
  -5   1  16      136.54      133.01      5.84 o 
  -4   1  16      446.58      422.38      8.15 o 
  -3   1  16      323.17      324.63      8.55 o 
  -2   1  16      435.27      464.45      8.04 o 
  -1   1  16      529.73      545.41      9.66 o 
   0   1  16        6.10        6.10      3.80 o 
   1   1  16      534.64      554.70     10.61 o 
   2   1  16      430.90      468.31      8.23 o 
   3   1  16      320.43      316.92      7.76 o 
   4   1  16      445.30      429.18      8.35 o 
   5   1  16      134.49      135.27      6.10 o 
   6   1  16        1.00       -5.97      5.97 o 
  -6   2  16       82.66       78.18      4.69 o 
  -5   2  16       30.47       27.72      4.60 o 
  -4   2  16      132.17      132.59      5.56 o 
  -3   2  16      959.35      957.58     17.97 o 
  -2   2  16     1661.57     1672.28     20.54 o 
  -1   2  16      957.04      999.31     12.99 o 
   0   2  16     1489.44     1425.51     18.66 o 
   1   2  16      953.30      992.41     12.26 o 
   2   2  16     1666.78     1676.85     18.69 o 
   3   2  16      957.38      981.91     14.77 o 
   4   2  16      131.10      132.38      4.89 o 
   5   2  16       30.40       26.95      5.44 o 
   6   2  16       82.25       79.38      7.10 o 
  -6   3  16      163.42      171.71      6.33 o 
  -5   3  16        5.24        0.08      4.66 o 
  -4   3  16       27.95       37.53      4.95 o 
  -3   3  16      330.40      332.10      7.33 o 
  -2   3  16       53.29       61.07      4.43 o 
  -1   3  16     1322.38     1341.05     13.94 o 
   0   3  16        4.07        5.71      3.71 o 
   1   3  16     1324.13     1356.38     17.72 o 
   2   3  16       55.29       61.11      4.61 o 
   3   3  16      331.52      325.78      9.15 o 
   4   3  16       27.97       23.64      4.71 o 
   5   3  16        5.07        0.58      4.82 o 
   6   3  16      163.30      164.82      9.44 o 
  -5   4  16        7.03       13.10      5.20 o 
  -4   4  16      447.63      452.76      8.16 o 
  -3   4  16      180.78      184.40      6.16 o 
  -2   4  16      357.82      355.27      9.21 o 
  -1   4  16      259.62      256.66      8.06 o 
   0   4  16      367.86      365.50      8.27 o 
   1   4  16      252.71      255.19      7.48 o 
   2   4  16      358.80      357.77      9.15 o 
   3   4  16      180.47      174.55      5.80 o 
   4   4  16      445.83      454.45     11.14 o 
   5   4  16        7.24        9.48      6.74 o 
  -5   5  16       71.95       68.17      5.39 o 
  -4   5  16       16.27       21.97      5.29 o 
  -3   5  16      307.69      310.93     10.48 o 
  -2   5  16      321.54      344.55     10.67 o 
  -1   5  16     1556.81     1476.60     19.89 o 
   0   5  16      319.13      324.63     10.07 o 
   1   5  16     1560.45     1512.59     20.15 o 
   2   5  16      319.80      335.49      9.12 o 
   3   5  16      308.16      298.54      6.83 o 
   4   5  16       15.95       18.74      6.09 o 
   5   5  16       72.36       81.68      8.50 o 
  -5   6  16      147.11      145.16      6.31 o 
  -4   6  16       67.50       61.23      7.13 o 
  -3   6  16      403.87      415.21     14.61 o 
  -2   6  16      478.02      509.09     19.23 o 
  -1   6  16      106.75      106.04      8.12 o 
   0   6  16      241.44      233.88     10.92 o 
   1   6  16      107.50      111.55      5.63 o 
   2   6  16      476.74      504.45      9.58 o 
   3   6  16      402.40      409.22      8.77 o 
   4   6  16       66.88       59.82      8.08 o 
   5   6  16      145.78      161.39      8.70 o 
  -5   7  16       18.10       13.45      9.44 o 
  -4   7  16       18.62       10.24      5.35 o 
  -3   7  16      168.81      165.32      8.97 o 
  -2   7  16      325.84      343.64      9.86 o 
  -1   7  16      120.57      129.49      7.39 o 
   0   7  16      626.97      596.56     12.00 o 
   1   7  16      119.66      132.74      5.71 o 
   2   7  16      324.55      335.19      7.77 o 
   3   7  16      168.71      166.22      7.09 o 
   4   7  16       18.90        8.46      6.14 o 
  -4   8  16        7.98        2.03      5.60 o 
  -3   8  16      184.85      174.99      7.61 o 
  -2   8  16      200.85      192.53      8.15 o 
  -1   8  16      171.33      173.03      7.45 o 
   0   8  16      415.13      369.50      8.42 o 
   1   8  16      170.26      170.58      6.64 o 
   2   8  16      198.03      197.03      7.72 o 
   3   8  16      186.56      183.71      6.74 o 
   4   8  16        7.85       -2.48      6.62 o 
  -3   9  16       13.18        6.03      4.77 o 
  -2   9  16       21.85       21.90      5.50 o 
  -1   9  16      165.79      165.73      7.80 o 
   0   9  16        4.60        3.14      4.62 o 
   1   9  16      162.95      160.20      7.29 o 
   2   9  16       22.41       26.63      7.34 o 
   3   9  16       12.41        4.89      7.38 o 
  -3  10  16      156.04      146.27      8.28 o 
  -2  10  16      230.48      232.40      8.56 o 
  -1  10  16      223.54      216.25      8.61 o 
   0  10  16        4.59       15.17      6.26 o 
   1  10  16      226.43      218.99      6.96 o 
   2  10  16      228.92      206.49      6.81 o 
   3  10  16      156.07      151.14      7.84 o 
  -1  11  16      140.90      143.59      7.02 o 
   0  11  16       40.78       62.78      6.66 o 
   1  11  16      140.29      148.69      7.34 o 
   1   0  17     1923.68     1979.83     25.57 o 
   2   0  17      211.16      211.90      5.67 o 
   3   0  17       20.54       21.92      4.89 o 
   4   0  17      212.27      203.95      6.31 o 
   5   0  17        6.80        9.41      4.46 o 
   6   0  17        6.41       11.71      9.82 o 
  -6   1  17      134.05      137.52      6.58 o 
  -5   1  17      326.66      339.66      7.97 o 
  -4   1  17     1097.62     1064.01     14.50 o 
  -3   1  17       99.61      112.98      7.19 o 
  -2   1  17      629.41      617.76     10.87 o 
  -1   1  17      481.04      476.20      8.00 o 
   0   1  17       59.93       70.67      4.23 o 
   1   1  17      483.53      467.17      9.39 o 
   2   1  17      627.68      616.59      9.99 o 
   3   1  17      101.48      114.47      6.32 o 
   4   1  17     1103.03     1059.73     12.66 o 
   5   1  17      325.46      345.06      7.64 o 
   6   1  17      133.27      123.53      7.49 o 
  -6   2  17      214.87      219.62      7.02 o 
  -5   2  17       92.88      106.27      6.66 o 
  -4   2  17       14.43       19.10      4.55 o 
  -3   2  17      153.98      162.89      5.58 o 
  -2   2  17      388.85      392.51      7.46 o 
  -1   2  17      362.24      344.63      7.07 o 
   0   2  17      823.51      938.82     12.52 o 
   1   2  17      364.06      338.71      7.17 o 
   2   2  17      389.71      409.32      8.57 o 
   3   2  17      153.38      145.50      5.86 o 
   4   2  17       14.01       11.94      3.78 o 
   5   2  17       92.92       81.79      7.44 o 
   6   2  17      213.01      224.45      8.93 o 
  -6   3  17      116.34      106.71     10.78 o 
  -5   3  17      173.50      188.47      6.43 o 
  -4   3  17      227.84      232.49      7.01 o 
  -3   3  17       86.20       90.34      4.91 o 
  -2   3  17      861.62      809.16     10.97 o 
  -1   3  17      345.38      358.42      8.67 o 
   0   3  17      173.48      210.88      5.80 o 
   1   3  17      341.94      345.73      8.51 o 
   2   3  17      860.42      812.61     15.28 o 
   3   3  17       85.16       89.91      5.47 o 
   4   3  17      226.44      218.52      6.79 o 
   5   3  17      173.43      184.24      7.37 o 
  -5   4  17       75.95       98.26      6.71 o 
  -4   4  17      382.07      343.60      8.80 o 
  -3   4  17      371.75      371.43      7.30 o 
  -2   4  17      375.43      390.36     12.14 o 
  -1   4  17      267.61      259.35      8.14 o 
   0   4  17        1.90        0.55      3.53 o 
   1   4  17      269.49      265.24      7.30 o 
   2   4  17      370.31      381.83      9.84 o 
   3   4  17      370.95      356.95      7.99 o 
   4   4  17      382.46      327.51     10.04 o 
   5   4  17       76.59       96.26      9.17 o 
  -5   5  17       32.42       39.31      4.89 o 
  -4   5  17       36.30       44.06      5.56 o 
  -3   5  17      201.57      207.26      7.95 o 
  -2   5  17      282.60      287.77      9.73 o 
  -1   5  17      324.22      321.84     10.49 o 
   0   5  17        7.19        9.52      5.22 o 
   1   5  17      323.25      323.08      9.18 o 
   2   5  17      282.56      301.14      8.40 o 
   3   5  17      203.98      205.60      6.52 o 
   4   5  17       34.99       34.69      6.38 o 
   5   5  17       31.46       27.68      7.43 o 
  -5   6  17       83.62       77.34      4.23 o 
  -4   6  17       54.95       62.54      6.10 o 
  -3   6  17      216.26      188.26      8.44 o 
  -2   6  17      212.11      238.13     13.00 o 
  -1   6  17      921.93      890.90     15.04 o 
   0   6  17        4.38        4.06      5.79 o 
   1   6  17      915.97      888.81     13.73 o 
   2   6  17      211.65      221.68      6.67 o 
   3   6  17      215.71      182.07      9.75 o 
   4   6  17       54.94       42.30      7.68 o 
   5   6  17       83.17       81.78      7.23 o 
  -4   7  17       49.92       44.16      5.25 o 
  -3   7  17      340.07      334.94      9.45 o 
  -2   7  17      780.10      728.50     12.73 o 
  -1   7  17       38.95       50.58      6.15 o 
   0   7  17       52.20       60.07      7.51 o 
   1   7  17       39.11       35.93      4.93 o 
   2   7  17      780.93      702.13     10.90 o 
   3   7  17      340.36      337.19      8.85 o 
   4   7  17       51.97       54.77      6.75 o 
  -4   8  17       26.28       21.88      4.61 o 
  -3   8  17        4.55        3.55      5.70 o 
  -2   8  17      156.93      138.29      6.96 o 
  -1   8  17      129.99      111.57      6.78 o 
   0   8  17       24.30       30.53      5.03 o 
   1   8  17      130.32      112.99      6.05 o 
   2   8  17      155.96      145.33      7.11 o 
   3   8  17        4.64        0.64      5.31 o 
   4   8  17       26.98       33.43      5.87 o 
  -3   9  17       14.35       11.65      5.04 o 
  -2   9  17      140.72      122.29      6.55 o 
  -1   9  17       61.96       52.92      6.36 o 
   0   9  17        1.10       -4.49      4.49 o 
   1   9  17       62.56       68.16      6.08 o 
   2   9  17      141.06      135.32      9.49 o 
   3   9  17       14.88        7.71      7.28 o 
  -2  10  17       74.07       72.85      7.21 o 
  -1  10  17       38.69       27.91      6.11 o 
   0  10  17      331.92      373.28     10.34 o 
   1  10  17       38.72       29.16      4.78 o 
   2  10  17       73.68       90.11      6.60 o 
  -1  11  17      136.59      121.33     11.87 o 
   0  11  17       36.61       40.19      6.06 o 
   1  11  17      137.73      122.80      9.19 o 
   0   0  18     1755.95     1790.73     27.04 o 
   1   0  18      988.73     1013.84     13.06 o 
   2   0  18       37.33       34.29      3.70 o 
   3   0  18     1213.21     1210.39     15.77 o 
   4   0  18        4.67        1.63      4.38 o 
   5   0  18        2.42        2.83      4.37 o 
   6   0  18      264.16      269.06      9.33 o 
  -6   1  18       24.13       29.65      4.38 o 
  -5   1  18       85.30       77.29      6.17 o 
  -4   1  18     1424.97     1437.37     15.69 o 
  -3   1  18      433.41      422.27      9.86 o 
  -2   1  18      185.87      183.81      5.60 o 
  -1   1  18     1574.82     1620.41     16.55 o 
   0   1  18      783.83      824.54     11.89 o 
   1   1  18     1574.08     1612.18     17.58 o 
   2   1  18      184.07      185.06      5.99 o 
   3   1  18      432.33      414.97      8.31 o 
   4   1  18     1433.98     1426.75     15.26 o 
   5   1  18       84.72       80.36      5.65 o 
   6   1  18       24.10       31.95      5.96 o 
  -6   2  18        5.39        1.32      4.88 o 
  -5   2  18       49.13       66.58      6.86 o 
  -4   2  18      475.63      479.21      9.07 o 
  -3   2  18      651.61      603.83      9.46 o 
  -2   2  18       12.77       23.41      3.89 o 
  -1   2  18      186.52      196.60      5.35 o 
   0   2  18      188.83      172.88      5.33 o 
   1   2  18      188.70      194.54      6.33 o 
   2   2  18       12.19       16.54      3.90 o 
   3   2  18      653.98      611.36     10.49 o 
   4   2  18      475.16      478.72      9.88 o 
   5   2  18       49.24       57.86      6.09 o 
   6   2  18        5.30       16.51      6.88 o 
  -5   3  18      524.37      517.26      9.50 o 
  -4   3  18       33.75       40.15      5.29 o 
  -3   3  18       99.32       99.93      5.10 o 
  -2   3  18      308.08      326.20      7.70 o 
  -1   3  18       12.19       16.57      3.47 o 
   0   3  18      650.63      620.83      9.60 o 
   1   3  18       13.30       13.42      3.83 o 
   2   3  18      309.56      334.80      8.23 o 
   3   3  18       98.28      109.91      4.59 o 
   4   3  18       33.49       28.45      4.60 o 
   5   3  18      524.26      522.52     11.37 o 
  -5   4  18      180.29      197.53      9.62 o 
  -4   4  18      300.11      256.83      6.79 o 
  -3   4  18       24.59       25.40      5.11 o 
  -2   4  18      123.49      118.86      7.27 o 
  -1   4  18        8.04        4.55      4.67 o 
   0   4  18       10.13        9.45      3.80 o 
   1   4  18        8.83        3.98      4.05 o 
   2   4  18      122.37      118.28      6.86 o 
   3   4  18       25.22       17.77      4.54 o 
   4   4  18      299.00      245.61      8.68 o 
   5   4  18      181.15      198.19     10.57 o 
  -5   5  18       80.66       84.20      5.87 o 
  -4   5  18      268.97      254.55      7.58 o 
  -3   5  18      316.93      284.31     10.31 o 
  -2   5  18      347.37      327.46     12.14 o 
  -1   5  18     1329.68     1272.22     25.75 o 
   0   5  18       28.22       22.96      5.92 o 
   1   5  18     1327.09     1295.20     18.49 o 
   2   5  18      348.66      344.09      7.66 o 
   3   5  18      319.01      292.81      7.35 o 
   4   5  18      271.05      242.09      9.10 o 
   5   5  18       80.74       90.27      8.32 o 
  -5   6  18      114.01       99.47      5.33 o 
  -4   6  18       80.82       90.89      7.94 o 
  -3   6  18      326.31      285.70     15.46 o 
  -2   6  18       25.69       31.52      6.73 o 
  -1   6  18      170.47      169.59      8.08 o 
   0   6  18       20.47       24.73      5.41 o 
   1   6  18      170.86      178.33      5.52 o 
   2   6  18       25.90       24.76      4.72 o 
   3   6  18      325.78      299.48     10.54 o 
   4   6  18       80.80       93.14      8.91 o 
   5   6  18      114.71      107.76      7.48 o 
  -4   7  18       28.43       22.58      5.27 o 
  -3   7  18      138.10      145.50      7.44 o 
  -2   7  18      297.86      269.00      9.87 o 
  -1   7  18      310.48      309.58      8.91 o 
   0   7  18      330.62      313.19      8.90 o 
   1   7  18      309.64      321.65      7.65 o 
   2   7  18      297.28      276.72      8.83 o 
   3   7  18      137.69      151.83      7.90 o 
   4   7  18       27.59       11.17      6.57 o 
  -4   8  18      135.31      124.51      8.57 o 
  -3   8  18       21.78       22.12      5.79 o 
  -2   8  18      159.65      143.18      7.01 o 
  -1   8  18      162.97      158.75      8.67 o 
   0   8  18      222.41      250.14      7.12 o 
   1   8  18      164.13      165.59      6.16 o 
   2   8  18      160.90      150.36      5.99 o 
   3   8  18       22.36       22.53      5.49 o 
   4   8  18      136.20      126.56      7.09 o 
  -3   9  18       29.81       27.94      4.96 o 
  -2   9  18      104.17      107.48      6.77 o 
  -1   9  18      135.15      126.01     12.75 o 
   0   9  18      238.43      196.37      7.58 o 
   1   9  18      136.63      140.36      6.66 o 
   2   9  18      103.17      113.89      6.81 o 
   3   9  18       28.57       24.08      7.27 o 
  -2  10  18        1.20        3.52      8.99 o 
  -1  10  18       63.04       65.69      7.50 o 
   0  10  18        1.23        7.96      7.47 o 
   1  10  18       62.20       60.10      6.16 o 
   2  10  18        1.31        1.20      5.19 o 
  -1  11  18       86.60       64.09     12.59 o 
   0  11  18        0.17        3.30      5.49 o 
   1  11  18       87.14       79.01      7.97 o 
   1   0  19     1182.33     1183.07     13.84 o 
   2   0  19        9.97       11.86      3.58 o 
   3   0  19       53.99       67.39      6.29 o 
   4   0  19      969.42      964.63     12.71 o 
   5   0  19       42.73       50.80      5.18 o 
   6   0  19        5.30        3.46     11.07 o 
  -6   1  19       19.50       22.71      6.47 o 
  -5   1  19       16.91       11.88      5.83 o 
  -4   1  19       20.25       22.31      4.70 o 
  -3   1  19      236.76      236.76      6.84 o 
  -2   1  19      497.54      495.01      8.62 o 
  -1   1  19      360.77      385.84      7.53 o 
   0   1  19     1029.78     1056.65     13.90 o 
   1   1  19      359.81      383.62      8.59 o 
   2   1  19      493.04      489.67      8.78 o 
   3   1  19      236.77      228.36      7.00 o 
   4   1  19       20.41       18.35      4.67 o 
   5   1  19       16.97       24.90      5.89 o 
   6   1  19       19.09       18.06      5.30 o 
  -5   2  19      342.48      343.16      8.17 o 
  -4   2  19      786.36      832.04     13.95 o 
  -3   2  19       38.53       34.36      4.78 o 
  -2   2  19      647.40      653.08      9.94 o 
  -1   2  19      357.02      334.60      6.98 o 
   0   2  19     1742.26     1693.29     19.29 o 
   1   2  19      355.56      321.67      8.06 o 
   2   2  19      645.80      644.96     10.10 o 
   3   2  19       36.75       25.87      4.21 o 
   4   2  19      783.35      811.58     11.33 o 
   5   2  19      339.57      353.80     10.33 o 
  -5   3  19      106.16      111.28      6.06 o 
  -4   3  19      361.15      330.89      7.73 o 
  -3   3  19     1319.70     1297.03     14.87 o 
  -2   3  19      597.96      577.69     10.55 o 
  -1   3  19       41.12       55.82      4.11 o 
   0   3  19      300.70      277.60      6.47 o 
   1   3  19       40.75       54.46      5.52 o 
   2   3  19      596.75      591.44     14.03 o 
   3   3  19     1325.53     1289.03     12.31 o 
   4   3  19      361.00      333.79      9.02 o 
   5   3  19      107.63      117.02      8.94 o 
  -5   4  19       27.57       32.29      4.93 o 
  -4   4  19      104.65      116.70      6.63 o 
  -3   4  19      515.60      492.19     10.51 o 
  -2   4  19      103.66       99.75      8.87 o 
  -1   4  19      281.47      264.90      8.51 o 
   0   4  19       92.80      100.41      5.02 o 
   1   4  19      284.71      279.76      7.38 o 
   2   4  19      101.97       97.19      5.17 o 
   3   4  19      516.19      494.65      9.05 o 
   4   4  19      103.59      101.99      7.00 o 
   5   4  19       28.76       35.43      6.60 o 
  -5   5  19        8.78        5.74      5.24 o 
  -4   5  19      188.77      190.33      7.29 o 
  -3   5  19       95.28       88.35      6.39 o 
  -2   5  19      109.71      127.52     11.21 o 
  -1   5  19       24.12       27.62      6.39 o 
   0   5  19       56.82       65.69      6.37 o 
   1   5  19       23.57       24.26      5.37 o 
   2   5  19      109.39      132.39      5.32 o 
   3   5  19       96.25       98.60      5.56 o 
   4   5  19      188.21      174.29      8.10 o 
   5   5  19        8.53       -4.39      6.54 o 
  -5   6  19       10.56       12.61      3.69 o 
  -4   6  19       42.87       50.84      5.66 o 
  -3   6  19      625.48      623.22     15.86 o 
  -2   6  19       48.70       39.70      7.83 o 
  -1   6  19      298.40      318.04     11.73 o 
   0   6  19     2252.26     2105.69     26.35 o 
   1   6  19      294.67      305.74      7.27 o 
   2   6  19       48.09       37.74      4.83 o 
   3   6  19      625.09      596.14     11.84 o 
   4   6  19       43.38       54.81      6.49 o 
   5   6  19       10.42        7.78      5.59 o 
  -4   7  19       38.75       52.51      5.31 o 
  -3   7  19       27.79       27.83      6.14 o 
  -2   7  19      151.11      148.48      8.33 o 
  -1   7  19      106.85      107.58      7.46 o 
   0   7  19        5.90        9.37      4.57 o 
   1   7  19      105.71      111.48      5.68 o 
   2   7  19      151.56      141.84      5.94 o 
   3   7  19       27.60       12.53      5.75 o 
   4   7  19       38.15       55.08      7.03 o 
  -4   8  19      190.35      169.95      6.55 o 
  -3   8  19       89.93       85.34      6.47 o 
  -2   8  19       57.06       68.65      6.53 o 
  -1   8  19        1.35       -6.81      6.81 o 
   0   8  19        0.02       -5.50      5.50 o 
   1   8  19        1.36       -0.66      5.20 o 
   2   8  19       56.48       56.57      4.98 o 
   3   8  19       91.32       91.70      6.76 o 
   4   8  19      191.81      171.43      7.42 o 
  -3   9  19       13.60        8.42      4.43 o 
  -2   9  19      145.59      116.48      6.68 o 
  -1   9  19       19.84       19.28      6.53 o 
   0   9  19       80.01       81.25      6.30 o 
   1   9  19       19.50       28.34      5.17 o 
   2   9  19      147.09      151.55      6.97 o 
   3   9  19       14.32       15.21      6.78 o 
  -2  10  19      167.82      115.52      8.87 o 
  -1  10  19      125.83      149.21      8.29 o 
   0  10  19        9.48       11.37      5.84 o 
   1  10  19      125.84      137.56      6.69 o 
   2  10  19      165.97      160.95      9.68 o 
   0  11  19        2.03       -3.44      4.80 o 
   0   0  20     3079.18     2986.88     47.94 o 
   1   0  20     1529.13     1500.07     18.45 o 
   2   0  20       13.70       14.76      3.64 o 
   3   0  20      154.80      168.90      6.44 o 
   4   0  20      291.37      260.95      7.63 o 
   5   0  20        0.22       -3.78      5.46 o 
  -5   1  20       25.71       29.68      4.90 o 
  -4   1  20       60.03       53.91      5.02 o 
  -3   1  20       68.20       77.49      4.97 o 
  -2   1  20      651.51      646.53     10.75 o 
  -1   1  20      929.62      883.06     11.02 o 
   0   1  20     1236.71     1183.07     15.33 o 
   1   1  20      927.88      885.20     12.47 o 
   2   1  20      647.73      649.85     10.23 o 
   3   1  20       69.66       75.69      3.87 o 
   4   1  20       58.96       60.30      5.03 o 
   5   1  20       25.09       34.05      5.83 o 
  -5   2  20      197.61      200.77      8.02 o 
  -4   2  20      390.65      376.12      8.10 o 
  -3   2  20     1702.41     1672.69     17.79 o 
  -2   2  20        9.30        7.16      4.14 o 
  -1   2  20      236.38      207.84      5.47 o 
   0   2  20      313.89      324.34      8.14 o 
   1   2  20      237.04      205.42      6.35 o 
   2   2  20        9.07       13.25      4.58 o 
   3   2  20     1704.99     1648.25     14.94 o 
   4   2  20      394.08      377.77      8.00 o 
   5   2  20      197.74      204.76      7.98 o 
  -5   3  20       50.14       50.44      5.23 o 
  -4   3  20      130.10      126.39      5.63 o 
  -3   3  20      265.90      271.88      7.16 o 
  -2   3  20      180.11      179.03      6.85 o 
  -1   3  20      142.45      141.33      5.29 o 
   0   3  20      177.49      166.91      5.46 o 
   1   3  20      140.80      146.36      5.52 o 
   2   3  20      180.99      186.92      7.26 o 
   3   3  20      261.99      267.20      5.97 o 
   4   3  20      128.20      112.72      5.63 o 
   5   3  20       49.64       47.38      5.88 o 
  -5   4  20       75.78       84.37      5.18 o 
  -4   4  20      122.78      136.36      6.81 o 
  -3   4  20      693.84      690.67     12.65 o 
  -2   4  20      794.49      739.16     13.82 o 
  -1   4  20      106.62      119.73      6.25 o 
   0   4  20       12.51       20.80      4.24 o 
   1   4  20      106.18      118.43      5.78 o 
   2   4  20      798.77      752.07     14.14 o 
   3   4  20      695.19      688.41     10.08 o 
   4   4  20      123.49      131.55     10.10 o 
   5   4  20       74.20       83.20     11.28 o 
  -5   5  20       51.86       51.73      4.25 o 
  -4   5  20      115.48      135.86      7.00 o 
  -3   5  20      162.21      165.03      8.54 o 
  -2   5  20       89.58      102.34     11.28 o 
  -1   5  20      245.06      245.01      9.25 o 
   0   5  20      147.52      162.42      6.02 o 
   1   5  20      243.28      246.57      7.14 o 
   2   5  20       88.11       93.03      4.88 o 
   3   5  20      162.74      172.96      6.36 o 
   4   5  20      115.71      136.58      7.55 o 
   5   5  20       51.59       71.00      7.48 o 
  -5   6  20       14.01       14.51      8.90 o 
  -4   6  20       72.98       67.37      5.70 o 
  -3   6  20      193.89      181.28     10.30 o 
  -2   6  20      463.04      474.42     14.17 o 
  -1   6  20      818.60      785.09     26.53 o 
   0   6  20      117.79      136.56      5.42 o 
   1   6  20      817.79      782.96     10.06 o 
   2   6  20      463.08      490.18      8.86 o 
   3   6  20      193.33      187.44      6.92 o 
   4   6  20       74.37       56.17      6.40 o 
  -4   7  20       32.76       32.45      5.30 o 
  -3   7  20      147.26      120.86      7.24 o 
  -2   7  20      218.03      222.71     10.32 o 
  -1   7  20      538.79      527.01     12.32 o 
   0   7  20      192.56      202.98      6.27 o 
   1   7  20      534.88      520.40      9.57 o 
   2   7  20      218.44      224.43      6.73 o 
   3   7  20      145.52      128.97      7.16 o 
   4   7  20       33.59       38.49      6.46 o 
  -4   8  20        7.93       17.45      4.27 o 
  -3   8  20       22.34       18.30      6.78 o 
  -2   8  20      159.98      142.54     11.00 o 
  -1   8  20       53.43       67.21      7.85 o 
   0   8  20       45.52       53.67      6.38 o 
   1   8  20       52.15       60.90      5.81 o 
   2   8  20      160.58      157.81      5.73 o 
   3   8  20       21.59       19.48      5.55 o 
   4   8  20        7.53       25.91      4.88 o 
  -3   9  20       60.54       63.22     18.77 o 
  -2   9  20       54.39       65.85      6.68 o 
  -1   9  20      177.09      184.16      8.97 o 
   0   9  20       97.79      105.62      8.17 o 
   1   9  20      177.34      194.25      6.70 o 
   2   9  20       54.06       58.96      5.74 o 
   3   9  20       59.91       69.29      5.75 o 
  -2  10  20       28.16       23.41     12.11 o 
  -1  10  20       14.06       13.46      7.94 o 
   0  10  20       56.36       62.79      5.92 o 
   1  10  20       14.02       10.86      5.33 o 
   2  10  20       27.42       17.24      7.45 o 
   1   0  21      399.67      415.28      8.26 o 
   2   0  21       14.23       11.75      3.78 o 
   3   0  21      461.97      458.96      7.69 o 
   4   0  21      442.26      424.63     11.06 o 
   5   0  21      254.82      253.22      8.11 o 
  -5   1  21       86.52       83.69      6.18 o 
  -4   1  21      309.24      292.90      7.25 o 
  -3   1  21       14.42       21.83      4.17 o 
  -2   1  21      478.19      474.43      8.92 o 
  -1   1  21      200.94      185.85      5.66 o 
   0   1  21      530.29      549.49      9.84 o 
   1   1  21      201.70      192.42      6.24 o 
   2   1  21      481.54      492.34      9.78 o 
   3   1  21       14.73       24.51      4.16 o 
   4   1  21      310.56      298.83      9.06 o 
   5   1  21       86.37       90.63      6.32 o 
  -5   2  21      202.62      203.45      6.56 o 
  -4   2  21      155.56      166.51      6.10 o 
  -3   2  21      676.62      665.44     11.55 o 
  -2   2  21      311.42      306.43      8.48 o 
  -1   2  21      154.19      143.70      5.24 o 
   0   2  21       75.97       87.66      4.75 o 
   1   2  21      156.93      136.48      5.87 o 
   2   2  21      308.93      312.56      9.00 o 
   3   2  21      678.46      660.06      9.27 o 
   4   2  21      156.07      156.59      6.03 o 
   5   2  21      204.05      212.45      8.86 o 
  -5   3  21      146.28      160.49      7.07 o 
  -4   3  21      319.82      306.28      8.03 o 
  -3   3  21      164.58      169.23      7.45 o 
  -2   3  21     1188.68     1135.73     15.61 o 
  -1   3  21     1242.35     1185.05     14.06 o 
   0   3  21      276.12      270.09      7.24 o 
   1   3  21     1246.88     1216.94     14.87 o 
   2   3  21     1184.47     1165.49     15.30 o 
   3   3  21      163.31      167.46      6.40 o 
   4   3  21      321.00      292.36      7.23 o 
   5   3  21      144.75      150.01      9.65 o 
  -5   4  21        1.19        0.38      4.02 o 
  -4   4  21        7.31       10.11      5.18 o 
  -3   4  21       92.75       97.14      7.24 o 
  -2   4  21     1129.88     1065.48     29.57 o 
  -1   4  21      601.19      592.51     13.37 o 
   0   4  21     1204.87     1107.82     15.19 o 
   1   4  21      605.64      593.90     10.08 o 
   2   4  21     1129.55     1047.87     13.45 o 
   3   4  21       95.05       94.72      5.17 o 
   4   4  21        7.41       14.40      5.24 o 
   5   4  21        1.04       -0.95      5.72 o 
  -5   5  21       44.19       56.91      7.38 o 
  -4   5  21       86.21       91.17      6.25 o 
  -3   5  21      264.75      263.94     11.47 o 
  -2   5  21     1260.55     1177.19     21.83 o 
  -1   5  21      541.59      511.41     13.51 o 
   0   5  21      466.40      459.77     10.86 o 
   1   5  21      540.72      521.33      8.20 o 
   2   5  21     1256.79     1181.14     14.09 o 
   3   5  21      267.22      283.73      7.57 o 
   4   5  21       86.39       96.04      6.36 o 
   5   5  21       43.66       59.91      6.88 o 
  -4   6  21       22.95       21.75      7.50 o 
  -3   6  21      152.44      138.55     10.23 o 
  -2   6  21      266.36      268.39     11.27 o 
  -1   6  21      403.47      388.10     12.81 o 
   0   6  21        9.25       14.63      4.19 o 
   1   6  21      405.97      385.07      7.39 o 
   2   6  21      266.64      285.06      7.49 o 
   3   6  21      154.38      143.09      6.45 o 
   4   6  21       23.16       23.62      6.26 o 
  -4   7  21       38.58       40.65      4.94 o 
  -3   7  21       45.01       62.82      6.87 o 
  -2   7  21      702.34      700.25     16.95 o 
  -1   7  21      187.11      180.32      8.50 o 
   0   7  21      299.53      272.20      8.86 o 
   1   7  21      182.22      184.65      6.35 o 
   2   7  21      698.31      680.85     11.72 o 
   3   7  21       44.52       54.88      6.11 o 
   4   7  21       39.17       53.40      6.48 o 
  -3   8  21       35.19       37.69      6.45 o 
  -2   8  21       25.41       18.82      7.09 o 
  -1   8  21       76.20       59.99      7.58 o 
   0   8  21      749.29      754.76     17.55 o 
   1   8  21       76.11       63.86      6.42 o 
   2   8  21       25.77       29.15      4.97 o 
   3   8  21       34.28       34.73      5.62 o 
  -3   9  21       41.27       33.18      7.39 o 
  -2   9  21       72.64       66.89      7.15 o 
  -1   9  21       68.17       75.05      8.11 o 
   0   9  21      392.64      381.85     11.17 o 
   1   9  21       68.12       74.98      6.56 o 
   2   9  21       73.55       81.92      5.68 o 
   3   9  21       41.35       43.18      4.99 o 
  -2  10  21       60.10       48.52      7.27 o 
  -1  10  21       10.57       10.21      6.36 o 
   0  10  21      201.38      190.11      7.43 o 
   1  10  21       10.97       18.44      8.52 o 
   2  10  21       60.79       69.70      7.72 o 
   0   0  22       11.34        6.32      5.34 o 
   1   0  22      338.53      343.77      7.82 o 
   2   0  22      115.72      117.98      5.39 o 
   3   0  22     1585.63     1566.82     18.35 o 
   4   0  22       24.89       34.61      5.33 o 
   5   0  22       45.45       55.33      6.00 o 
  -5   1  22      132.43      131.95      6.44 o 
  -4   1  22      130.24      134.70      5.62 o 
  -3   1  22      251.25      235.46      6.27 o 
  -2   1  22      188.18      190.75      6.42 o 
  -1   1  22      185.40      197.68      6.97 o 
   0   1  22      251.31      263.85      6.37 o 
   1   1  22      184.76      191.70      6.51 o 
   2   1  22      188.77      184.70      6.97 o 
   3   1  22      248.71      227.29      6.22 o 
   4   1  22      130.71      128.96      5.82 o 
   5   1  22      131.97      138.91     10.12 o 
  -5   2  22       22.04       30.96      5.67 o 
  -4   2  22       46.15       46.41      4.83 o 
  -3   2  22      712.73      705.66     10.42 o 
  -2   2  22      718.35      684.91     13.29 o 
  -1   2  22       76.23       82.83      4.86 o 
   0   2  22     1515.23     1456.56     17.76 o 
   1   2  22       74.90       82.26      5.28 o 
   2   2  22      726.40      682.49     10.75 o 
   3   2  22      716.02      709.96      9.28 o 
   4   2  22       46.26       51.38      5.04 o 
   5   2  22       22.54       35.70      6.54 o 
  -5   3  22       31.84       27.59      5.37 o 
  -4   3  22       13.47       14.33      5.07 o 
  -3   3  22      335.88      333.32      9.85 o 
  -2   3  22      962.38      926.68     13.90 o 
  -1   3  22      380.84      350.53      9.72 o 
   0   3  22      640.67      623.25     10.47 o 
   1   3  22      379.37      354.68      8.15 o 
   2   3  22      971.63      942.22     13.02 o 
   3   3  22      338.44      312.34      6.65 o 
   4   3  22       14.29       16.88      4.53 o 
   5   3  22       31.53       39.76      7.65 o 
  -5   4  22       26.72       27.40      4.92 o 
  -4   4  22      370.82      343.55      9.61 o 
  -3   4  22       54.67       42.35      7.06 o 
  -2   4  22      331.64      314.58     11.43 o 
  -1   4  22     1988.14     1893.95     22.46 o 
   0   4  22       89.59      101.50      4.89 o 
   1   4  22     1993.91     1914.74     20.59 o 
   2   4  22      330.79      312.30      6.95 o 
   3   4  22       55.56       43.33      4.53 o 
   4   4  22      372.95      333.32      9.66 o 
   5   4  22       26.03       37.03      8.36 o 
  -5   5  22        1.05       -4.60      4.60 o 
  -4   5  22      114.34      120.34      7.01 o 
  -3   5  22       25.62       20.65      6.42 o 
  -2   5  22       22.72        8.78      7.55 o 
  -1   5  22      736.83      685.19     16.12 o 
   0   5  22      773.87      784.04     13.45 o 
   1   5  22      732.97      686.40      9.02 o 
   2   5  22       24.19       21.71      4.50 o 
   3   5  22       25.27       21.50      4.94 o 
   4   5  22      114.65      105.19      6.26 o 
   5   5  22        1.21       -4.74      5.52 o 
  -4   6  22       51.38       53.52      6.40 o 
  -3   6  22       54.00       64.07      9.31 o 
  -2   6  22       46.91       39.66      8.20 o 
  -1   6  22      412.01      417.82     13.24 o 
   0   6  22        0.97        6.92      5.51 o 
   1   6  22      410.06      413.53      7.63 o 
   2   6  22       48.07       38.34      5.16 o 
   3   6  22       53.54       66.21      5.54 o 
   4   6  22       50.63       67.09      6.66 o 
  -4   7  22       54.36       60.01      5.17 o 
  -3   7  22       13.10        4.91      7.48 o 
  -2   7  22       60.84       65.74      8.33 o 
  -1   7  22      324.53      317.83     12.46 o 
   0   7  22        1.29        6.83      5.38 o 
   1   7  22      324.81      339.51      9.15 o 
   2   7  22       60.83       62.11      5.57 o 
   3   7  22       12.98       15.46      5.49 o 
   4   7  22       54.17       55.31      8.78 o 
  -3   8  22      149.33      148.38      9.57 o 
  -2   8  22      162.24      177.14      9.09 o 
  -1   8  22       78.42       88.41     11.60 o 
   0   8  22      609.90      635.74     12.49 o 
   1   8  22       77.54       75.50      5.00 o 
   2   8  22      160.00      173.27      6.23 o 
   3   8  22      150.37      189.40      8.00 o 
  -2   9  22       34.29       36.89      7.21 o 
  -1   9  22       95.47       83.93      6.49 o 
   0   9  22        9.37        9.38      4.97 o 
   1   9  22       94.86       93.00      8.29 o 
   2   9  22       33.31       30.12      6.26 o 
   3   9  22       39.85       37.56      6.02 o 
  -1  10  22      137.68      110.55      7.61 o 
   0  10  22       55.53       75.76     11.78 o 
   1  10  22      136.23      135.18      9.50 o 
   1   0  23      863.41      808.72     13.01 o 
   2   0  23       46.62       53.67      4.55 o 
   3   0  23      250.64      253.77      6.77 o 
   4   0  23       60.21       67.37      5.80 o 
   5   0  23       12.63       31.85      5.25 o 
  -5   1  23      170.05      184.58      6.82 o 
  -4   1  23      211.86      214.46      7.19 o 
  -3   1  23      915.07      874.47     11.17 o 
  -2   1  23      113.52      121.83      5.03 o 
  -1   1  23       75.74       87.12      5.21 o 
   0   1  23      102.92      102.89      4.92 o 
   1   1  23       75.31       78.63      5.34 o 
   2   1  23      115.20      128.76      5.49 o 
   3   1  23      920.12      914.50     11.67 o 
   4   1  23      211.47      199.33      6.91 o 
   5   1  23      169.60      184.82      7.40 o 
  -5   2  23       71.68       71.88      5.90 o 
  -4   2  23      171.47      167.57      5.78 o 
  -3   2  23       64.60       57.26      4.62 o 
  -2   2  23      276.71      286.59      6.52 o 
  -1   2  23      448.05      426.60      9.37 o 
   0   2  23       38.84       43.48      4.67 o 
   1   2  23      452.64      434.01      9.40 o 
   2   2  23      279.78      281.97      7.36 o 
   3   2  23       65.21       66.67      4.42 o 
   4   2  23      173.54      169.62      7.60 o 
   5   2  23       70.72       71.61      8.32 o 
  -5   3  23        1.78        7.20      4.89 o 
  -4   3  23      136.30      153.79      6.35 o 
  -3   3  23      179.97      169.27      7.92 o 
  -2   3  23      113.42      110.55      6.32 o 
  -1   3  23       89.49       94.04      5.01 o 
   0   3  23      411.27      401.78      8.56 o 
   1   3  23       87.95       90.86      4.96 o 
   2   3  23      113.08      113.09      4.58 o 
   3   3  23      178.75      166.19      5.37 o 
   4   3  23      138.84      150.13      5.90 o 
   5   3  23        1.90        0.01      6.55 o 
  -5   4  23      116.78      109.21      7.64 o 
  -4   4  23      112.73      125.41      6.81 o 
  -3   4  23     1575.94     1515.56     24.79 o 
  -2   4  23      657.24      611.44     23.31 o 
  -1   4  23       99.94      111.60      5.77 o 
   0   4  23        0.26       -3.78      3.78 o 
   1   4  23       99.64      112.05      5.15 o 
   2   4  23      655.60      640.47      9.23 o 
   3   4  23     1571.03     1541.73     15.24 o 
   4   4  23      114.08      116.81      9.52 o 
   5   4  23      116.54      112.48     14.79 o 
  -4   5  23       14.36       14.19      4.95 o 
  -3   5  23        8.53       13.73      6.90 o 
  -2   5  23        4.11        2.06     13.11 o 
  -1   5  23      158.25      170.32      9.70 o 
   0   5  23        0.02        3.80      4.07 o 
   1   5  23      160.25      161.57      4.97 o 
   2   5  23        4.34        4.52      4.36 o 
   3   5  23        8.07       17.80      4.96 o 
   4   5  23       13.95       14.65      5.04 o 
  -4   6  23        2.31       -5.69      5.69 o 
  -3   6  23        1.29        3.92     11.74 o 
  -2   6  23      746.05      715.06     19.48 o 
  -1   6  23     1737.94     1693.78     28.90 o 
   0   6  23        0.00        2.89      5.53 o 
   1   6  23     1735.39     1681.25     16.61 o 
   2   6  23      747.42      707.34     11.30 o 
   3   6  23        1.28        1.69      4.71 o 
   4   6  23        2.19        7.84      6.07 o 
  -4   7  23       85.62       81.89      8.21 o 
  -3   7  23       18.07       24.81      6.78 o 
  -2   7  23       28.91       27.57      7.05 o 
  -1   7  23       40.87       50.47      8.46 o 
   0   7  23      368.01      388.84      9.70 o 
   1   7  23       40.84       50.49      4.93 o 
   2   7  23       29.33       15.13      5.03 o 
   3   7  23       18.12       16.48      5.73 o 
   4   7  23       85.68       85.24      6.15 o 
  -3   8  23      108.57       83.14      7.59 o 
  -2   8  23      396.76      374.26     14.36 o 
  -1   8  23      108.65      102.47      7.88 o 
   0   8  23      235.11      234.35      8.00 o 
   1   8  23      109.82      130.68      6.94 o 
   2   8  23      394.02      378.46      8.32 o 
   3   8  23      108.39      114.27      6.58 o 
  -2   9  23       18.46       17.89      6.03 o 
  -1   9  23       43.00       40.03      5.74 o 
   0   9  23       78.48       85.12      6.27 o 
   1   9  23       42.52       52.15      7.15 o 
   2   9  23       18.53       12.09      6.35 o 
  -1  10  23       17.67       15.87      8.29 o 
   0  10  23       56.52       75.06      9.99 o 
   1  10  23       17.25       26.93      7.61 o 
   0   0  24       37.81       45.77      6.51 o 
   1   0  24      554.62      550.02     11.23 o 
   2   0  24      489.67      521.52      8.95 o 
   3   0  24      403.58      415.72      8.52 o 
   4   0  24        8.23       -1.86      5.12 o 
   5   0  24      101.43       98.60      6.86 o 
  -5   1  24       69.31       74.46      5.88 o 
  -4   1  24      801.61      813.32     14.29 o 
  -3   1  24       31.44       38.66      4.90 o 
  -2   1  24      302.71      295.66      6.97 o 
  -1   1  24      495.90      493.85      9.86 o 
   0   1  24      529.38      496.59     11.48 o 
   1   1  24      498.39      509.42     10.15 o 
   2   1  24      303.06      288.71      6.34 o 
   3   1  24       31.04       34.00      4.73 o 
   4   1  24      799.11      791.70     12.72 o 
   5   1  24       70.13       89.23      6.68 o 
  -5   2  24      125.22      140.14      6.41 o 
  -4   2  24      259.04      241.18      8.44 o 
  -3   2  24      272.60      279.05      7.00 o 
  -2   2  24       12.48        5.01      4.19 o 
  -1   2  24      596.69      585.68     11.06 o 
   0   2  24        1.82        5.16      4.45 o 
   1   2  24      596.40      565.40      9.91 o 
   2   2  24       11.54       19.44      3.80 o 
   3   2  24      273.26      264.87      5.96 o 
   4   2  24      258.30      239.30      7.09 o 
   5   2  24      124.19      131.10      6.23 o 
  -5   3  24      233.59      256.66      9.20 o 
  -4   3  24       43.13       41.99      6.06 o 
  -3   3  24       35.76       24.18      6.76 o 
  -2   3  24      386.92      388.57     10.04 o 
  -1   3  24       50.02       49.86      4.55 o 
   0   3  24     1040.34     1022.86     12.59 o 
   1   3  24       49.60       43.83      4.30 o 
   2   3  24      388.43      370.30      6.94 o 
   3   3  24       36.32       40.96      4.32 o 
   4   3  24       44.11       40.00      5.34 o 
   5   3  24      234.60      245.83     16.17 o 
  -5   4  24       61.09       56.97      5.71 o 
  -4   4  24      255.96      260.82     10.03 o 
  -3   4  24       71.98       80.60      7.91 o 
  -2   4  24      178.53      174.14      9.77 o 
  -1   4  24      133.20      134.56      7.16 o 
   0   4  24      512.70      467.14      7.61 o 
   1   4  24      132.33      133.17      5.13 o 
   2   4  24      178.93      169.28      5.28 o 
   3   4  24       71.66       69.70      4.73 o 
   4   4  24      252.81      259.83      7.66 o 
   5   4  24       60.41       73.67      9.13 o 
  -4   5  24      208.30      209.05     10.18 o 
  -3   5  24       74.36       70.37      7.58 o 
  -2   5  24       73.93       79.32      8.36 o 
  -1   5  24     1118.67     1095.55     22.89 o 
   0   5  24        3.67       -3.10      4.97 o 
   1   5  24     1121.43     1103.66     13.01 o 
   2   5  24       75.10       74.46      5.18 o 
   3   5  24       73.70       79.23      5.54 o 
   4   5  24      209.05      218.75     14.24 o 
  -4   6  24      212.83      222.13     19.17 o 
  -3   6  24       54.90       52.01      9.50 o 
  -2   6  24      400.86      422.75     14.89 o 
  -1   6  24      570.84      580.23     15.09 o 
   0   6  24       62.06       62.79      7.23 o 
   1   6  24      569.50      557.34      9.54 o 
   2   6  24      395.10      414.29      9.10 o 
   3   6  24       54.53       58.75      5.50 o 
   4   6  24      212.89      251.04     13.53 o 
  -3   7  24       97.26       88.19      7.93 o 
  -2   7  24       71.93       52.66      7.27 o 
  -1   7  24      168.46      178.43      9.23 o 
   0   7  24     1068.69     1054.31     15.11 o 
   1   7  24      168.59      181.08      6.66 o 
   2   7  24       71.49       69.89      6.04 o 
   3   7  24       97.33      100.74      6.65 o 
   4   7  24       50.94       59.52      5.31 o 
  -3   8  24        1.32       -5.75      8.91 o 
  -2   8  24       20.59       25.39      7.03 o 
  -1   8  24      244.26      256.78     10.39 o 
   0   8  24      123.73      131.61      6.77 o 
   1   8  24      244.80      268.98      8.79 o 
   2   8  24       19.79       28.33      7.07 o 
   3   8  24        1.43        7.07      4.73 o 
  -2   9  24      155.17      116.17     10.33 o 
  -1   9  24       62.88       66.77      5.53 o 
   0   9  24        0.00        9.63      5.14 o 
   1   9  24       62.75       62.63      8.00 o 
   2   9  24      154.19      170.83      7.96 o 
   0  10  24       55.48       78.35     10.67 o 
   1   0  25       13.67       22.48      4.04 o 
   2   0  25     1776.93     1740.83     16.42 o 
   3   0  25      187.05      208.38      6.49 o 
   4   0  25       25.65       19.93      5.53 o 
   5   0  25      446.20      441.00      9.52 o 
  -5   1  25       33.16       43.32      5.22 o 
  -4   1  25      219.53      203.16      7.85 o 
  -3   1  25      354.62      369.22      8.61 o 
  -2   1  25      240.55      242.84      6.18 o 
  -1   1  25       40.09       50.17      4.48 o 
   0   1  25      334.54      325.87      8.50 o 
   1   1  25       41.24       50.58      4.50 o 
   2   1  25      238.63      218.80      5.87 o 
   3   1  25      353.92      342.31      7.06 o 
   4   1  25      216.12      210.65      7.27 o 
   5   1  25       33.12       38.79      5.13 o 
  -5   2  25      174.64      173.82      7.91 o 
  -4   2  25       46.14       40.60      9.16 o 
  -3   2  25      187.72      183.60      8.22 o 
  -2   2  25      248.28      249.42      6.93 o 
  -1   2  25      188.55      201.10      6.22 o 
   0   2  25      298.89      313.85      7.04 o 
   1   2  25      187.13      211.61      6.54 o 
   2   2  25      250.17      248.30      5.88 o 
   3   2  25      187.15      181.92      5.75 o 
   4   2  25       46.19       43.34      5.41 o 
   5   2  25      174.73      164.87      7.44 o 
  -5   3  25       30.43       33.23      5.03 o 
  -4   3  25      211.90      216.40     11.99 o 
  -3   3  25      365.27      360.48     11.44 o 
  -2   3  25      164.45      169.85      6.67 o 
  -1   3  25      592.20      555.09     10.66 o 
   0   3  25     1132.37     1148.75     13.63 o 
   1   3  25      591.81      569.33      8.12 o 
   2   3  25      165.75      173.58      5.19 o 
   3   3  25      365.11      324.31      6.66 o 
   4   3  25      211.59      218.64      7.81 o 
   5   3  25       29.94       35.10      6.57 o 
  -4   4  25      264.61      279.24     15.96 o 
  -3   4  25       92.75       95.97      7.19 o 
  -2   4  25      120.77      134.25      9.07 o 
  -1   4  25      544.83      559.26     12.99 o 
   0   4  25     3151.46     2917.18     25.47 o 
   1   4  25      540.48      539.12      8.67 o 
   2   4  25      121.35      129.99      5.06 o 
   3   4  25       91.72       83.09      4.94 o 
   4   4  25      266.04      265.10      7.64 o 
   5   4  25       23.54       11.51     10.09 o 
  -4   5  25       26.43       28.79     10.59 o 
  -3   5  25       68.45       59.94      7.53 o 
  -2   5  25      175.08      188.44     10.08 o 
  -1   5  25     1470.70     1433.91     24.22 o 
   0   5  25        0.01       -3.40      4.72 o 
   1   5  25     1470.49     1420.35     15.23 o 
   2   5  25      178.63      199.77      7.37 o 
   3   5  25       69.36       66.36      5.18 o 
   4   5  25       26.37       27.62      4.73 o 
  -4   6  25       68.46       90.59     15.46 o 
  -3   6  25        1.71       15.29     11.99 o 
  -2   6  25      447.97      444.89     13.57 o 
  -1   6  25      213.55      216.67      9.93 o 
   0   6  25      110.98      118.63      7.66 o 
   1   6  25      215.68      206.44      8.22 o 
   2   6  25      446.64      439.28      8.87 o 
   3   6  25        1.77       -0.75      4.70 o 
   4   6  25       68.31       65.22      6.50 o 
  -3   7  25       50.27       55.95      7.84 o 
  -2   7  25       48.95       32.81      6.61 o 
  -1   7  25      419.53      418.14     10.95 o 
   0   7  25      142.73      140.71      8.79 o 
   1   7  25      418.61      411.79     10.70 o 
   2   7  25       48.86       42.71      5.41 o 
   3   7  25       50.67       61.74      8.09 o 
  -3   8  25        3.71        1.34      8.65 o 
  -2   8  25        8.50        9.99      5.97 o 
  -1   8  25      130.28      126.68      8.02 o 
   0   8  25        0.93       -0.89      5.60 o 
   1   8  25      130.20      131.13      6.57 o 
   2   8  25        8.62        8.25      6.21 o 
   3   8  25        3.85       -1.71      5.99 o 
  -2   9  25       97.46       82.27      8.78 o 
  -1   9  25      340.16      369.95     14.76 o 
   0   9  25       92.59       76.09      6.07 o 
   1   9  25      339.43      379.95     15.10 o 
   2   9  25       97.84      107.09      7.98 o 
   0   0  26       20.90       30.20      6.57 o 
   1   0  26      210.19      205.82      6.05 o 
   2   0  26     1246.60     1175.29     12.76 o 
   3   0  26        0.65        4.23      4.54 o 
   4   0  26      135.91      154.77      6.85 o 
   5   0  26      113.45      100.41      7.46 o 
  -5   1  26      176.46      185.88      9.11 o 
  -4   1  26       21.34       18.09      6.40 o 
  -3   1  26      483.23      441.87      9.46 o 
  -2   1  26      226.49      221.73      5.83 o 
  -1   1  26      355.29      348.12      7.73 o 
   0   1  26      159.44      161.97      6.11 o 
   1   1  26      356.12      343.55      7.67 o 
   2   1  26      226.83      215.63      5.93 o 
   3   1  26      486.68      450.85      8.18 o 
   4   1  26       21.48       20.74      6.10 o 
   5   1  26      176.57      191.39      6.48 o 
  -5   2  26      266.22      280.16     14.14 o 
  -4   2  26       21.84       18.85     11.00 o 
  -3   2  26      723.28      712.57     13.89 o 
  -2   2  26       25.26       25.69      4.66 o 
  -1   2  26      821.04      787.66     11.96 o 
   0   2  26      185.80      197.60      6.06 o 
   1   2  26      820.34      787.56      9.70 o 
   2   2  26       25.21       22.00      4.10 o 
   3   2  26      725.20      744.57      9.38 o 
   4   2  26       22.13       24.11      6.50 o 
   5   2  26      267.96      310.65      8.00 o 
  -5   3  26       63.60       67.11      8.68 o 
  -4   3  26      151.29      147.19     13.15 o 
  -3   3  26      618.11      570.63     17.33 o 
  -2   3  26      103.60      122.69      8.81 o 
  -1   3  26      900.60      869.05     13.83 o 
   0   3  26      607.17      602.37      8.51 o 
   1   3  26      902.11      856.11      9.91 o 
   2   3  26      103.86      105.20      4.70 o 
   3   3  26      621.53      563.80      9.26 o 
   4   3  26      152.60      151.79      6.11 o 
   5   3  26       62.75       66.98      6.39 o 
  -4   4  26       15.67        4.12     12.52 o 
  -3   4  26       90.65      109.90      6.84 o 
  -2   4  26       85.45       82.24      7.82 o 
  -1   4  26      288.48      271.97     11.60 o 
   0   4  26     4047.83     3921.85     32.74 o 
   1   4  26      289.38      293.64      6.97 o 
   2   4  26       85.08       77.71      5.40 o 
   3   4  26       90.12      110.92      5.17 o 
   4   4  26       15.04       11.96      4.65 o 
  -4   5  26       17.73       22.72     16.66 o 
  -3   5  26       43.10       38.71      7.06 o 
  -2   5  26      410.34      381.04     12.29 o 
  -1   5  26      281.91      261.52     10.20 o 
   0   5  26      415.80      425.15     10.73 o 
   1   5  26      281.00      262.94      7.24 o 
   2   5  26      407.33      398.78      8.46 o 
   3   5  26       42.68       32.02      4.53 o 
   4   5  26       17.39       24.28      4.94 o 
  -4   6  26       83.96       85.17     14.30 o 
  -3   6  26       59.23       56.96     15.60 o 
  -2   6  26       70.71       68.16     10.44 o 
  -1   6  26       69.73       55.25      7.73 o 
   0   6  26     1209.22     1198.85     20.40 o 
   1   6  26       68.63       76.11      5.18 o 
   2   6  26       70.64       61.64      5.19 o 
   3   6  26       59.16       58.41      5.23 o 
   4   6  26       86.36       89.05      6.41 o 
  -3   7  26      176.71      152.95     14.88 o 
  -2   7  26      469.12      471.28     11.51 o 
  -1   7  26       39.25       44.98      6.10 o 
   0   7  26      307.16      321.57     10.09 o 
   1   7  26       39.96       48.72      6.25 o 
   2   7  26      468.68      487.68      9.81 o 
   3   7  26      178.42      197.67      7.98 o 
  -2   8  26      100.55       91.02     17.25 o 
  -1   8  26       79.49       80.92      9.34 o 
   0   8  26        3.55        6.00      5.51 o 
   1   8  26       78.20       70.14      6.23 o 
   2   8  26      101.01       97.01      7.04 o 
   3   8  26      116.28      133.11      9.91 o 
  -1   9  26      140.92      139.57      9.17 o 
   0   9  26       21.08        9.35      6.77 o 
   1   9  26      141.11      146.97      9.77 o 
   1   0  27       18.43       17.32      4.05 o 
   2   0  27      337.19      311.54      8.26 o 
   3   0  27        6.96        7.19      4.97 o 
   4   0  27      556.82      573.51     12.88 o 
   5   0  27      105.70      135.57      6.69 o 
  -5   1  27       80.22       89.98     11.05 o 
  -4   1  27      261.91      283.10     19.80 o 
  -3   1  27      107.63      107.24      5.65 o 
  -2   1  27      121.04      129.99      5.33 o 
  -1   1  27       82.09       90.54      5.29 o 
   0   1  27       79.10       62.92      4.20 o 
   1   1  27       81.08       92.07      4.64 o 
   2   1  27      119.98      128.25      5.23 o 
   3   1  27      107.72      112.59      5.02 o 
   4   1  27      261.31      284.14     15.26 o 
   5   1  27       79.06       89.55      5.93 o 
  -5   2  27       10.27       16.10      7.05 o 
  -4   2  27      313.83      369.73     18.16 o 
  -3   2  27       77.43       73.02      7.30 o 
  -2   2  27      752.95      734.92     13.64 o 
  -1   2  27      985.55      970.02     16.13 o 
   0   2  27      133.99      132.87      4.54 o 
   1   2  27      983.66      942.50     10.85 o 
   2   2  27      752.86      733.48      9.87 o 
   3   2  27       77.38       76.80      4.62 o 
   4   2  27      313.07      338.20     12.02 o 
   5   2  27       10.29       28.07      9.01 o 
  -4   3  27      101.94      112.40     16.93 o 
  -3   3  27      176.63      182.44      9.83 o 
  -2   3  27       98.71       93.50      8.58 o 
  -1   3  27      602.57      575.59     11.56 o 
   0   3  27      274.96      263.23      6.55 o 
   1   3  27      601.80      576.05      8.61 o 
   2   3  27       98.22      110.06      4.94 o 
   3   3  27      174.50      188.02      5.69 o 
   4   3  27      101.85      108.60      9.23 o 
  -4   4  27       33.68       44.92     10.96 o 
  -3   4  27      286.21      285.02     15.65 o 
  -2   4  27      124.14      156.17     12.84 o 
  -1   4  27       15.65        4.21      7.62 o 
   0   4  27        7.32       12.51      4.28 o 
   1   4  27       15.60        9.93      4.01 o 
   2   4  27      125.19      127.82      5.04 o 
   3   4  27      287.10      272.36      6.74 o 
   4   4  27       34.35       29.10      4.65 o 
  -4   5  27      120.94      128.84     17.46 o 
  -3   5  27      236.45      235.76     14.77 o 
  -2   5  27      580.73      530.35     19.30 o 
  -1   5  27       15.29        2.48     14.48 o 
   0   5  27     1325.60     1358.38     19.03 o 
   1   5  27       15.15       13.68      5.63 o 
   2   5  27      576.79      540.26      9.71 o 
   3   5  27      236.31      235.22      7.02 o 
   4   5  27      120.72      116.03      5.99 o 
  -2   6  27       14.66       23.06      9.65 o 
  -1   6  27       69.15       70.83     10.60 o 
   0   6  27      157.63      171.56     12.75 o 
   1   6  27       68.27       80.15      5.05 o 
   2   6  27       15.36        6.22      4.51 o 
   3   6  27       18.44       13.26      4.66 o 
   4   6  27       14.27       21.44      5.84 o 
  -3   7  27      169.37      165.82     14.79 o 
  -2   7  27        3.41       12.90      8.38 o 
  -1   7  27      415.18      448.83     12.80 o 
   0   7  27       70.79       71.26      7.19 o 
   1   7  27      413.78      463.27     11.02 o 
   2   7  27        3.53       -1.29      4.35 o 
   3   7  27      167.80      192.11      7.35 o 
  -2   8  27       89.16       79.53     12.31 o 
  -1   8  27      123.23      133.12      9.72 o 
   0   8  27       71.98       79.26      6.48 o 
   1   8  27      123.14      125.40      7.37 o 
   2   8  27       87.93       88.51      7.33 o 
  -1   9  27        9.72        4.41      5.96 o 
   0   9  27       61.12       45.05     15.29 o 
   1   9  27        9.25       14.12      7.57 o 
   0   0  28      267.34      275.10      8.37 o 
   1   0  28        0.30       -1.34      4.00 o 
   2   0  28       15.23       20.33      4.25 o 
   3   0  28       42.24       41.12      5.21 o 
   4   0  28       46.56       50.88      6.67 o 
   5   0  28        2.50       11.28      5.56 o 
  -5   1  28        1.77        9.77     10.10 o 
  -4   1  28       58.13       64.05      9.39 o 
  -3   1  28      885.67      856.51     12.93 o 
  -2   1  28      451.79      473.56      8.78 o 
  -1   1  28       48.35       42.68      4.43 o 
   0   1  28      362.32      337.71      6.72 o 
   1   1  28       48.64       49.14      4.33 o 
   2   1  28      455.64      468.67      8.25 o 
   3   1  28      891.66      858.30     10.61 o 
   4   1  28       57.12       62.67      6.64 o 
   5   1  28        1.60       -1.41      5.45 o 
  -4   2  28       63.46       52.03     14.95 o 
  -3   2  28       16.69       22.08      6.54 o 
  -2   2  28       37.80       41.96      6.22 o 
  -1   2  28      369.70      388.32      7.93 o 
   0   2  28      286.18      296.47      6.24 o 
   1   2  28      368.36      383.33      7.17 o 
   2   2  28       37.18       36.70      4.28 o 
   3   2  28       17.43       17.07      4.45 o 
   4   2  28       64.32       73.72      6.19 o 
  -4   3  28      305.75      331.00     22.69 o 
  -3   3  28       92.11      101.22      8.82 o 
  -2   3  28      328.26      321.83     11.59 o 
  -1   3  28      752.32      706.06     12.61 o 
   0   3  28       27.70       32.09      4.07 o 
   1   3  28      745.29      711.84      9.51 o 
   2   3  28      329.23      321.52      6.89 o 
   3   3  28       92.15      103.25      4.92 o 
   4   3  28      303.98      320.51     10.28 o 
  -4   4  28       27.62       27.16     10.20 o 
  -3   4  28       11.53       30.81     10.89 o 
  -2   4  28       61.95       51.71     10.88 o 
  -1   4  28      205.09      223.21     10.42 o 
   0   4  28       74.62       76.00      5.66 o 
   1   4  28      208.26      212.80      5.75 o 
   2   4  28       62.66       60.70      4.75 o 
   3   4  28       11.62       16.37      4.42 o 
   4   4  28       27.21       25.62      4.58 o 
  -4   5  28        5.76       -2.76     13.61 o 
  -3   5  28       91.88       69.82     11.32 o 
  -2   5  28       78.76       81.92     14.56 o 
  -1   5  28      668.71      655.98     21.18 o 
   0   5  28      340.89      334.38      9.72 o 
   1   5  28      668.49      662.13     10.58 o 
   2   5  28       79.54       84.93      6.71 o 
   3   5  28       93.10       97.99      4.91 o 
   4   5  28        5.79        8.26      4.31 o 
  -2   6  28      192.31      218.17     12.53 o 
  -1   6  28        2.23      -10.33     11.24 o 
   0   6  28       87.68       97.39      9.03 o 
   1   6  28        2.21        8.18      6.00 o 
   2   6  28      191.10      186.18      5.91 o 
   3   6  28        1.72        2.40      4.26 o 
  -3   7  28       13.40       27.50     10.22 o 
  -2   7  28       12.81       20.84      8.62 o 
  -1   7  28      205.00      208.60      9.06 o 
   0   7  28      140.32      134.69      7.75 o 
   1   7  28      201.49      218.85     10.48 o 
   2   7  28       12.43        7.83      5.21 o 
   3   7  28       12.97       22.73      7.99 o 
  -2   8  28        2.22        1.27      9.15 o 
  -1   8  28       60.84       69.09      9.15 o 
   0   8  28        0.05       -4.46      5.44 o 
   1   8  28       62.47       60.51      5.54 o 
   2   8  28        2.46        7.99      6.21 o 
   0   9  28       86.45       96.21     14.94 o 
   1   0  29      187.01      165.65      5.70 o 
   2   0  29       68.46       65.13      4.76 o 
   3   0  29      119.11      134.34      5.63 o 
   4   0  29        0.02       12.44      8.33 o 
  -4   1  29       89.80      104.06     12.57 o 
  -3   1  29      133.84      131.97      7.42 o 
  -2   1  29      937.66      887.85     14.01 o 
  -1   1  29       60.67       75.50      4.69 o 
   0   1  29      172.80      160.57      5.37 o 
   1   1  29       60.55       65.89      4.58 o 
   2   1  29      939.21      883.84     11.41 o 
   3   1  29      133.12      125.47      6.50 o 
   4   1  29       89.47       97.44      7.02 o 
  -4   2  29        3.77        0.86     13.45 o 
  -3   2  29        5.13        1.39      6.23 o 
  -2   2  29      136.44      133.87      7.11 o 
  -1   2  29      172.81      184.60      5.83 o 
   0   2  29      319.29      333.91      7.97 o 
   1   2  29      173.97      181.67      5.59 o 
   2   2  29      136.20      123.34      5.12 o 
   3   2  29        4.78        3.54      4.24 o 
   4   2  29        3.93        7.17      5.01 o 
  -4   3  29      234.61      226.04     18.11 o 
  -3   3  29      137.56      147.37     13.85 o 
  -2   3  29      119.95       91.06      8.58 o 
  -1   3  29      349.53      336.39      9.64 o 
   0   3  29     1374.50     1291.60     13.96 o 
   1   3  29      349.07      325.94      6.66 o 
   2   3  29      121.80      106.20      4.93 o 
   3   3  29      136.19      148.43      5.68 o 
   4   3  29      235.12      236.21      8.30 o 
  -4   4  29        6.50       11.83     12.24 o 
  -3   4  29       17.46       20.55     10.38 o 
  -2   4  29      157.54      160.69     20.13 o 
  -1   4  29      122.90      124.22      9.06 o 
   0   4  29      151.31      146.88      6.35 o 
   1   4  29      123.30      119.79      5.01 o 
   2   4  29      153.93      155.00      5.78 o 
   3   4  29       17.23       17.43      4.46 o 
   4   4  29        6.28        1.11      3.79 o 
  -4   5  29      151.68      154.68     15.24 o 
  -3   5  29       28.89       49.86     15.12 o 
  -2   5  29      426.47      434.85     23.76 o 
  -1   5  29      118.95       99.43     14.25 o 
   0   5  29        2.51       -5.45      6.17 o 
   1   5  29      117.86      123.23      7.16 o 
   2   5  29      429.85      415.38      8.55 o 
   3   5  29       28.34       30.83      4.19 o 
   4   5  29      150.26      161.58      7.06 o 
  -3   6  29       14.99       18.22     16.03 o 
  -2   6  29       71.83       74.14     10.02 o 
  -1   6  29       24.07       25.06     12.11 o 
   0   6  29      215.51      225.51     14.29 o 
   1   6  29       24.15       19.40      6.05 o 
   2   6  29       72.45       74.53      5.02 o 
   3   6  29       14.68       12.57      4.27 o 
  -2   7  29       50.43       59.63      8.30 o 
  -1   7  29      149.34      160.25      9.09 o 
   0   7  29      278.93      298.54      9.46 o 
   1   7  29      149.57      140.48      7.24 o 
   2   7  29       50.75       48.11      5.62 o 
   3   7  29      249.78      210.90     19.07 o 
  -2   8  29      134.99      127.60     11.44 o 
  -1   8  29      181.87      186.46     11.59 o 
   0   8  29       49.28       71.17      6.94 o 
   1   8  29      181.21      182.32      9.85 o 
   2   8  29      135.37      140.67      7.67 o 
   0   0  30      204.53      203.49      7.93 o 
   1   0  30      484.11      440.91      8.45 o 
   2   0  30      109.13      114.80      5.24 o 
   3   0  30      159.55      159.68      5.77 o 
   4   0  30        8.22        1.58      9.74 o 
  -4   1  30      115.50      101.83     11.25 o 
  -3   1  30       31.94       33.14      6.92 o 
  -2   1  30       76.33       74.89      5.01 o 
  -1   1  30        1.13       -2.97      4.01 o 
   0   1  30        1.84        3.96      4.03 o 
   1   1  30        1.46        5.06      4.09 o 
   2   1  30       75.16       74.03      4.89 o 
   3   1  30       31.76       37.11      5.22 o 
   4   1  30      114.85      125.80      9.75 o 
  -4   2  30       10.76       14.39     13.13 o 
  -3   2  30       80.88       87.81     14.33 o 
  -2   2  30       72.06       94.00      6.68 o 
  -1   2  30       83.18       94.11      4.87 o 
   0   2  30     1149.67     1060.90     11.58 o 
   1   2  30       82.90       92.56      4.87 o 
   2   2  30       71.53       93.24      4.95 o 
   3   2  30       79.65       70.79      5.55 o 
   4   2  30       10.65        9.87      4.70 o 
  -4   3  30      301.28      311.83     28.18 o 
  -3   3  30      236.03      225.57     14.48 o 
  -2   3  30       81.71       60.45      9.76 o 
  -1   3  30      371.03      351.80      9.79 o 
   0   3  30      327.68      310.70      6.32 o 
   1   3  30      368.21      361.59      7.87 o 
   2   3  30       82.51       84.32      4.79 o 
   3   3  30      237.32      243.81      7.80 o 
   4   3  30      303.04      311.59      8.73 o 
  -4   4  30       88.65       87.61      9.56 o 
  -3   4  30      131.06      162.64     18.54 o 
  -2   4  30      119.82      121.58     13.00 o 
  -1   4  30       68.97       62.19      8.42 o 
   0   4  30      147.41      149.39      6.04 o 
   1   4  30       70.38       65.05      4.68 o 
   2   4  30      120.93      119.91      5.43 o 
   3   4  30      132.00      122.69      5.00 o 
   4   4  30       88.66       80.80      7.01 o 
  -2   5  30      415.74      439.57     20.95 o 
  -1   5  30       32.20       27.14      9.78 o 
   0   5  30        0.03        5.54      6.36 o 
   1   5  30       32.20       33.15      4.73 o 
   2   5  30      417.06      403.59      9.80 o 
   3   5  30       26.72       28.83      3.92 o 
  -3   6  30       78.75       65.88     15.25 o 
  -2   6  30        6.64       21.26     11.00 o 
  -1   6  30       59.30       59.39     12.26 o 
   0   6  30      130.65      134.54      8.74 o 
   1   6  30       58.32       50.04      9.61 o 
   2   6  30        6.17       10.40      4.12 o 
   3   6  30       76.98       73.17      4.24 o 
  -2   7  30       51.55       33.15      9.13 o 
  -1   7  30       37.41       31.36      8.68 o 
   0   7  30        4.60       -5.70      5.70 o 
   1   7  30       36.57       24.57      8.97 o 
   2   7  30       51.36       41.58      5.65 o 
  -1   8  30       49.68       54.56     12.60 o 
   0   8  30      108.63      119.99      6.93 o 
   1   8  30       49.13       52.94      6.17 o 
   1   0  31      160.63      123.44      5.46 o 
   2   0  31       95.23      112.17      5.32 o 
   3   0  31      193.47      168.24      6.50 o 
   4   0  31      110.43      104.09     10.97 o 
  -4   1  31      486.75      539.16     40.69 o 
  -3   1  31      224.30      209.21     12.23 o 
  -2   1  31        3.44       11.84      4.33 o 
  -1   1  31        2.65        2.42      4.05 o 
   0   1  31      228.01      215.04      5.91 o 
   1   1  31        2.31       -2.78      4.15 o 
   2   1  31        3.73        5.80      4.31 o 
   3   1  31      224.67      214.35      7.12 o 
   4   1  31      488.18      562.72     19.47 o 
  -4   2  31      459.33      476.50     23.64 o 
  -3   2  31      116.82      121.50     10.70 o 
  -2   2  31      232.96      225.24      7.53 o 
  -1   2  31      158.88      148.86      6.61 o 
   0   2  31       21.63       30.22      4.21 o 
   1   2  31      157.62      151.82      5.64 o 
   2   2  31      234.14      223.13      5.98 o 
   3   2  31      115.69      118.64      5.85 o 
   4   2  31      460.91      467.63      8.95 o 
  -4   3  31      203.33      226.77     18.64 o 
  -3   3  31       92.72      116.55     11.10 o 
  -2   3  31      136.92      127.10      9.13 o 
  -1   3  31       19.72       28.80      6.25 o 
   0   3  31      452.89      481.71      7.76 o 
   1   3  31       19.91       30.49      4.22 o 
   2   3  31      135.45      139.96      5.56 o 
   3   3  31       95.25       99.20      5.42 o 
   4   3  31      200.96      221.30      6.74 o 
  -3   4  31       17.88       33.96     14.44 o 
  -2   4  31       18.55       13.51     11.95 o 
  -1   4  31       19.53       14.21      7.56 o 
   0   4  31       24.43       26.84      5.30 o 
   1   4  31       19.11       23.71      4.27 o 
   2   4  31       18.50       12.36      4.59 o 
   3   4  31       17.46       19.44      4.14 o 
  -2   5  31       85.35       92.58     18.02 o 
  -1   5  31       17.05       29.67     12.13 o 
   0   5  31       23.90       34.60      7.24 o 
   1   5  31       17.22       35.91      5.99 o 
   2   5  31       85.00       90.59      4.87 o 
   3   5  31       56.83       66.51      4.17 o 
  -3   6  31       82.00       85.37     13.79 o 
  -2   6  31       14.08        9.82     10.25 o 
  -1   6  31      193.67      193.56     14.53 o 
   0   6  31        1.50        7.64      6.86 o 
   1   6  31      193.16      202.80      9.02 o 
   2   6  31       14.54       17.73      5.74 o 
   3   6  31       84.11       75.55      6.93 o 
  -2   7  31        0.23        3.77     10.16 o 
  -1   7  31       54.08       59.30      6.96 o 
   0   7  31      333.31      338.89     13.60 o 
   1   7  31       53.83       64.55      6.48 o 
   2   7  31        0.24        3.93      5.27 o 
  -1   8  31      139.19      161.66      9.40 o 
   0   8  31        1.89       11.05      8.42 o 
   1   8  31      139.50      168.34      8.46 o 
   0   0  32      364.48      401.91     10.28 o 
   1   0  32        0.00        7.33      4.35 o 
   2   0  32       34.85       23.57      4.42 o 
   3   0  32       22.58       16.19      6.62 o 
   4   0  32       17.94       22.56      9.22 o 
  -4   1  32       80.57       83.98      8.11 o 
  -3   1  32      206.52      224.90     12.20 o 
  -2   1  32      122.25      119.92      6.07 o 
  -1   1  32      136.20      143.73      5.46 o 
   0   1  32       77.98       64.48      4.63 o 
   1   1  32      137.40      137.15      5.41 o 
   2   1  32      123.71      123.33      6.27 o 
   3   1  32      204.62      229.59      6.99 o 
   4   1  32       81.19       81.77      6.47 o 
  -4   2  32      262.44      259.41     18.96 o 
  -3   2  32      155.43      172.39     18.41 o 
  -2   2  32       53.63       45.29      5.92 o 
  -1   2  32       83.78       92.69      7.54 o 
   0   2  32      134.86      151.17      5.18 o 
   1   2  32       84.27       91.07      5.45 o 
   2   2  32       54.37       58.37      5.72 o 
   3   2  32      155.30      165.80      6.87 o 
   4   2  32      265.54      296.20     10.61 o 
  -4   3  32       32.40       49.75     13.57 o 
  -3   3  32       96.62      130.41     20.67 o 
  -2   3  32       18.79       13.21      9.57 o 
  -1   3  32        2.06        6.05      5.91 o 
   0   3  32      273.37      232.67      6.60 o 
   1   3  32        1.90        0.64      4.12 o 
   2   3  32       18.85       11.79      4.62 o 
   3   3  32       96.89      125.92      5.71 o 
   4   3  32       32.18       49.22      5.27 o 
  -2   4  32       11.47        8.11     18.12 o 
  -1   4  32      161.00      169.21      9.59 o 
   0   4  32      190.22      185.77      7.20 o 
   1   4  32      162.37      175.25      5.98 o 
   2   4  32       11.79       15.24      4.82 o 
   3   4  32      245.43      268.61      6.59 o 
  -2   5  32      378.07      383.33     18.71 o 
  -1   5  32      117.31       93.95     12.97 o 
   0   5  32      107.51       92.25      6.99 o 
   1   5  32      117.46      121.17      6.61 o 
   2   5  32      377.37      361.50      9.85 o 
   3   5  32       28.60       30.25      4.68 o 
  -2   6  32       69.89       57.32     15.92 o 
  -1   6  32       85.25       80.38      9.37 o 
   0   6  32        8.17       -2.49      6.69 o 
   1   6  32       84.88       84.60      7.23 o 
   2   6  32       69.97       78.94      6.10 o 
  -1   7  32       96.80      111.65      8.10 o 
   0   7  32       60.63       54.46      6.96 o 
   1   7  32       94.39      113.71      7.23 o 
   2   7  32       12.63       21.87      7.11 o 
   1   0  33        0.12        0.84      4.19 o 
   2   0  33       62.16       82.96      4.87 o 
   3   0  33      339.45      359.27     10.23 o 
   4   0  33       59.34       48.78      8.51 o 
  -4   1  33       69.88       82.25      7.32 o 
  -3   1  33       39.97       57.90      7.64 o 
  -2   1  33       99.10       80.80      5.76 o 
  -1   1  33       73.84       74.16      4.86 o 
   0   1  33       55.22       47.64      4.54 o 
   1   1  33       71.23       70.84      4.65 o 
   2   1  33       99.37       74.61      5.02 o 
   3   1  33       39.49       48.92      5.29 o 
   4   1  33       69.42       74.66     23.17 o 
  -3   2  33      364.71      376.06     18.01 o 
  -2   2  33       76.92       78.38      7.23 o 
  -1   2  33      792.87      776.97     11.74 o 
   0   2  33       13.73       19.82      4.11 o 
   1   2  33      794.12      786.52     10.08 o 
   2   2  33       76.19       78.08      5.23 o 
   3   2  33      366.30      389.73      9.68 o 
  -2   3  33       45.95       49.75      9.90 o 
  -1   3  33      110.31      102.85      7.02 o 
   0   3  33      751.25      712.32     10.41 o 
   1   3  33      111.81       99.65      4.81 o 
   2   3  33       46.25       44.31      4.77 o 
   3   3  33      200.71      230.22      6.77 o 
  -2   4  33        6.87       17.32     16.76 o 
  -1   4  33       42.83       49.00     11.08 o 
   0   4  33      141.07      118.18      9.89 o 
   1   4  33       43.67       55.40      5.63 o 
   2   4  33        6.99       16.30      4.27 o 
   3   4  33      259.52      261.06      6.17 o 
  -2   5  33      163.24      162.48     12.98 o 
  -1   5  33        3.33        1.39     11.26 o 
   0   5  33        1.10       -5.69      5.69 o 
   1   5  33        3.37       -2.37      5.05 o 
   2   5  33      162.80      151.89      6.95 o 
   3   5  33      128.20      133.32      5.98 o 
  -2   6  33       30.51       52.91      9.05 o 
  -1   6  33       33.44       33.93      8.24 o 
   0   6  33       82.85       95.92      8.40 o 
   1   6  33       32.59       42.47      6.33 o 
   2   6  33       30.73       31.58      8.27 o 
  -1   7  33      359.54      377.08     13.85 o 
   0   7  33        0.66        4.66      5.69 o 
   1   7  33      359.42      384.37     10.34 o 
   0   0  34      196.15      208.34      8.03 o 
   1   0  34      343.52      308.28      6.89 o 
   2   0  34      787.38      731.91     11.07 o 
   3   0  34       10.19       13.91      5.83 o 
  -3   1  34        2.20        6.73      6.60 o 
  -2   1  34       59.98       39.73      6.08 o 
  -1   1  34      608.55      598.21     12.65 o 
   0   1  34        5.99       -2.58      4.14 o 
   1   1  34      610.47      610.98      9.75 o 
   2   1  34       59.89       54.46      5.21 o 
   3   1  34        2.30        8.64      5.51 o 
  -3   2  34       27.40       31.11      9.43 o 
  -2   2  34        3.70       -3.25      5.93 o 
  -1   2  34      139.77      122.71      6.63 o 
   0   2  34       69.73       74.71      4.41 o 
   1   2  34      138.13      123.98      5.14 o 
   2   2  34        3.55       -0.02      4.35 o 
   3   2  34       27.30       44.80      5.22 o 
  -2   3  34        8.57        7.92      9.10 o 
  -1   3  34       14.51       16.46      6.79 o 
   0   3  34      296.84      319.57      8.97 o 
   1   3  34       14.30       26.46      5.09 o 
   2   3  34        8.30        9.05      4.28 o 
   3   3  34       32.51       38.29      4.71 o 
  -2   4  34      187.23      195.54     14.11 o 
  -1   4  34       53.90       64.28      9.82 o 
   0   4  34      440.70      407.58     12.25 o 
   1   4  34       54.08       56.97      5.43 o 
   2   4  34      185.88      213.46      6.30 o 
   3   4  34       79.43       79.29      3.93 o 
  -2   5  34       25.28        6.63     15.20 o 
  -1   5  34       17.66       18.20     10.62 o 
   0   5  34      322.29      324.77      9.57 o 
   1   5  34       17.38        9.23      5.83 o 
   2   5  34       25.74       28.78      5.06 o 
  -1   6  34      118.80      119.66     10.86 o 
   0   6  34       43.16       59.22      8.68 o 
   1   6  34      118.97      119.76      7.61 o 
   2   6  34      242.67      273.20      9.53 o 
   0   7  34       95.52      104.19      7.02 o 
   1   0  35      136.69      137.82      5.33 o 
   2   0  35      434.30      406.73     10.39 o 
   3   0  35       46.56       49.65      6.22 o 
  -3   1  35       10.35       15.57     16.55 o 
  -2   1  35       83.81       82.98      6.29 o 
  -1   1  35       64.25       67.91      6.05 o 
   0   1  35       48.84       39.63      4.39 o 
   1   1  35       64.74       74.67      4.79 o 
   2   1  35       83.72       79.23      5.15 o 
   3   1  35       10.50        7.22      5.65 o 
  -3   2  35       53.93       52.20      9.11 o 
  -2   2  35        8.91       21.11      7.28 o 
  -1   2  35      214.28      226.88      8.71 o 
   0   2  35        0.71       -4.08      4.91 o 
   1   2  35      217.44      219.57      6.14 o 
   2   2  35        9.41       21.15      4.77 o 
   3   2  35       52.12       50.67      5.81 o 
  -2   3  35       22.58       28.59      9.00 o 
  -1   3  35       14.68       16.74      6.72 o 
   0   3  35      116.53       98.02      5.75 o 
   1   3  35       14.72       18.02      4.05 o 
   2   3  35       22.62       33.86      4.65 o 
   3   3  35      200.78      183.25      5.80 o 
  -2   4  35      152.64      166.89     18.01 o 
  -1   4  35       56.94       49.11     11.42 o 
   0   4  35      257.29      279.04      7.75 o 
   1   4  35       56.63       57.54      5.92 o 
   2   4  35      152.31      175.55      6.50 o 
  -2   5  35        0.12      -12.71     12.71 o 
  -1   5  35      164.02      168.76     12.68 o 
   0   5  35        0.00       15.59      6.08 o 
   1   5  35      163.88      180.88      8.87 o 
   2   5  35        0.10        1.07      4.64 o 
  -1   6  35       38.53       21.64      8.33 o 
   0   6  35       47.18       78.89      8.25 o 
   1   6  35       39.47       51.01      7.02 o 
   0   0  36        5.54       18.57      6.71 o 
   1   0  36       85.93       88.76      5.16 o 
   2   0  36        3.21       -1.71      5.55 o 
   3   0  36       54.66       60.84      6.28 o 
  -3   1  36       73.71       93.06     14.73 o 
  -2   1  36       78.35       76.38      6.39 o 
  -1   1  36      153.96      142.61      7.09 o 
   0   1  36      562.68      544.17      8.91 o 
   1   1  36      153.18      140.03      5.63 o 
   2   1  36       76.05       76.32      5.30 o 
   3   1  36       72.95       83.30      5.98 o 
  -3   2  36       12.61       -2.39      7.51 o 
  -2   2  36       32.88       27.55      7.56 o 
  -1   2  36       84.00      100.08      7.10 o 
   0   2  36       51.37       52.92      5.26 o 
   1   2  36       82.76       81.63      4.76 o 
   2   2  36       32.43       23.73      4.82 o 
   3   2  36       12.66       20.27      4.82 o 
  -2   3  36       17.09       11.87      6.72 o 
  -1   3  36       25.33       26.28      8.26 o 
   0   3  36        5.76       -0.82      5.56 o 
   1   3  36       25.71       31.97      5.02 o 
   2   3  36       17.40       13.37      5.61 o 
  -2   4  36       37.90       32.68     14.29 o 
  -1   4  36      222.18      227.95     12.08 o 
   0   4  36      111.07      125.18      7.19 o 
   1   4  36      223.15      244.60      9.05 o 
   2   4  36       37.64       31.16      6.62 o 
  -1   5  36      240.04      234.81     12.74 o 
   0   5  36      238.50      250.21      9.36 o 
   1   5  36      240.12      247.83     11.80 o 
   2   5  36      102.75       86.15     14.69 o 
   0   6  36        0.11        1.11      7.46 o 
   1   0  37      113.54      127.95      5.89 o 
   2   0  37      290.74      310.92      8.75 o 
   3   0  37       31.92       30.82      7.98 o 
  -3   1  37        9.05        2.83     11.16 o 
  -2   1  37       38.27       37.71      5.68 o 
  -1   1  37      130.22      122.24      7.15 o 
   0   1  37      100.85      106.93      5.51 o 
   1   1  37      126.58      113.35      5.93 o 
   2   1  37       38.45       51.49      5.72 o 
   3   1  37        9.13        9.61      4.78 o 
  -2   2  37       10.92       13.77      6.51 o 
  -1   2  37      218.71      216.13      8.72 o 
   0   2  37      642.60      669.62     11.46 o 
   1   2  37      219.20      221.82      6.08 o 
   2   2  37       10.45        4.01      4.15 o 
  -2   3  37        3.99       -8.54      8.54 o 
  -1   3  37       21.12       10.16      6.92 o 
   0   3  37      271.75      256.82     10.18 o 
   1   3  37       20.96       21.56      4.92 o 
   2   3  37        4.05        8.68      4.68 o 
  -2   4  37       21.33       16.68     12.69 o 
  -1   4  37      115.74      105.17     10.51 o 
   0   4  37        6.01       11.21      5.79 o 
   1   4  37      116.94      133.55      7.04 o 
   2   4  37       21.65       12.44      5.80 o 
  -1   5  37      178.91      188.30     10.94 o 
   0   5  37      214.40      255.47     10.80 o 
   1   5  37      178.98      174.40      6.71 o 
   0   0  38     1119.90     1257.86     24.94 o 
   1   0  38       13.78       20.79      6.89 o 
   2   0  38       58.81       51.86      7.30 o 
  -2   1  38       20.09       17.45      5.49 o 
  -1   1  38      118.26      130.95      7.51 o 
   0   1  38       83.13       83.44      8.01 o 
   1   1  38      117.87      115.78      5.24 o 
   2   1  38       20.75       30.93      5.34 o 
  -2   2  38       82.89       70.88      7.53 o 
  -1   2  38      232.38      227.75      9.32 o 
   0   2  38        1.27        4.37      5.24 o 
   1   2  38      230.67      244.63      7.31 o 
   2   2  38       81.49       78.53      5.40 o 
  -2   3  38        2.23      -12.34     12.34 o 
  -1   3  38       96.54       84.00      8.22 o 
   0   3  38       99.79       94.29      6.90 o 
   1   3  38       96.63      105.39      5.90 o 
   2   3  38        2.46       -2.72      7.14 o 
  -1   4  38       92.67      114.57     12.63 o 
   0   4  38      104.24      112.32      6.48 o 
   1   4  38       91.27      108.80      6.22 o 
   0   5  38      185.29      175.98     13.07 o 
   1   0  39       54.88       49.99      5.71 o 
   2   0  39       20.64       19.77      4.98 o 
  -2   1  39      291.66      301.76     15.66 o 
  -1   1  39       45.31       42.74     11.17 o 
   0   1  39      119.87      120.98      6.44 o 
   1   1  39       44.85       44.09      6.78 o 
   2   1  39      289.99      274.17      8.64 o 
  -2   2  39       43.04       50.81     18.67 o 
  -1   2  39       91.11       89.85      8.04 o 
   0   2  39      297.03      299.47     11.15 o 
   1   2  39       91.65       92.68      5.64 o 
   2   2  39       43.39       55.60      6.24 o 
  -1   3  39       46.82       51.82      7.15 o 
   0   3  39      297.10      292.69      8.77 o 
   1   3  39       46.68       52.68      4.92 o 
   0   4  39      119.05      116.24      8.36 o 
   0   0  40        0.02       -4.49     10.16 o 
   1   0  40      307.09      325.26     10.08 o 
  -1   1  40      145.83      134.59      6.90 o 
   0   1  40       27.41       32.28      5.40 o 
   1   1  40      145.87      152.60      9.48 o 
  -1   2  40       97.76      112.44      7.48 o 
   0   2  40       26.75       29.35      4.94 o 
   1   2  40       97.91      113.79      8.61 o 
   0   3  40      403.38      457.43     10.35 o 
   1   0  41       71.48       71.03      8.98 o 
   0   1  41       91.39       97.83      7.42 o 
   0   2  41        0.20       -5.49      6.14 o 
                                                 
